# Supplementary material for: Single‐nucleus and spatial transcriptome reveal adrenal homeostasis in normal and tumoural adrenal glands
Source: Clin Transl Med. 2024 Aug 21;14(8):e1798. doi: 10.1002/ctm2.1798 (PMC11338279; doi:10.1002/ctm2.1798)
Supplement: Supplementary file 2 — Supporting Information [file CTM2-14-e1798-s001.xlsx]

## Sheet: Supplemental Table 1
Supplemental Table 1. Top 100 differentially up-regulated genes among the clusters of adult human normal adrenal glands
p_val	avg_log2FC	pct.1	pct.2	p_val_adj	cluster	gene
0	4.71436	0.704	0.022	0	Vascular-endothelial cells	LDB2
0	4.60905	0.747	0.037	0	Vascular-endothelial cells	IGFBP5
3.84852e-241	4.60328	0.766	0.062	8.55449e-237	Fibroblasts and connective tissue	C7
1.54187e-203	4.48788	0.533	0.011	3.42726e-199	Fibroblasts and connective tissue	CCN1
0	4.44773	0.653	0.01	0	Myeloid cells	SLC1A3
6.20144e-256	4.38347	0.608	0.037	1.37846e-251	Vascular-endothelial cells	KCNIP4
0	4.34872	0.624	0.013	0	Myeloid cells	MS4A6E
1.34811e-164	4.28351	0.544	0.024	2.99658e-160	Medulla	CHGA
5.47752e-174	4.26942	0.585	0.035	1.21754e-169	Medulla	CHGB
3.45982e-245	4.09777	0.605	0.029	7.69049e-241	Vascular-endothelial cells	AC119674.2
5.46852e-199	4.00665	0.588	0.017	1.21554e-194	Medulla	FGF14
3.58494e-128	3.84698	0.427	0.014	7.96861e-124	Fibroblasts and connective tissue	THBS1
7.18233e-167	3.81541	0.485	0.014	1.59649e-162	Medulla	FAM155A
1.87392e-241	3.81056	0.483	0.005	4.16536e-237	Vascular-endothelial cells	SLCO2A1
5.53249e-90	3.76826	0.255	0.005	1.22976e-85	Fibroblasts and connective tissue	SERPINE1
1.8955e-215	3.74358	0.44	0.007	4.21333e-211	Vascular-endothelial cells	FLT1
2.21552e-123	3.70482	0.441	0.017	4.92467e-119	Lymphoid cells	FYN
1.57822e-307	3.62967	0.453	0.018	3.50808e-303	Myeloid cells	MSR1
1.92652e-155	3.627	0.427	0.008	4.28227e-151	Fibroblasts and connective tissue	CRISPLD2
1.08037e-279	3.61525	0.387	0.01	2.40144e-275	Myeloid cells	F13A1
8.90087e-204	3.57184	0.44	0.008	1.97849e-199	Vascular-endothelial cells	PTPRB
4.48063e-308	3.55383	0.451	0.017	9.95955e-304	Myeloid cells	MRC1
1.28138e-196	3.50255	0.475	0.015	2.84826e-192	Vascular-endothelial cells	ST6GALNAC3
2.43416e-124	3.50079	0.522	0.061	5.41065e-120	Fibroblasts and connective tissue	LAMA2
1.49256e-173	3.47429	0.478	0.008	3.31766e-169	Medulla	CADPS
2.23142e-179	3.46857	0.451	0.016	4.96e-175	Vascular-endothelial cells	EPAS1
0	3.42457	0.732	0.065	0	ZR	SULT2A1
3.70393e-135	3.42214	0.562	0.046	8.2331e-131	Medulla	HDAC9
0	3.42025	0.493	0.022	0	Myeloid cells	SRGN
2.62455e-166	3.36667	0.491	0.028	5.83385e-162	Vascular-endothelial cells	IGFBP7
7.83686e-105	3.35836	0.403	0.015	1.74198e-100	Lymphoid cells	PTPRC
1.32398e-146	3.35618	0.443	0.036	2.94295e-142	Vascular-endothelial cells	PLPP1
1.24637e-164	3.33745	0.485	0.03	2.77043e-160	Vascular-endothelial cells	ST6GAL1
4.6303e-119	3.32964	0.493	0.032	1.02922e-114	Fibroblasts and connective tissue	IGFBP7
2.49709e-136	3.32697	0.555	0.045	5.55054e-132	Medulla	GRID2
5.61011e-147	3.32585	0.471	0.014	1.24702e-142	Medulla	SYT1
7.88623e-87	3.2795	0.42	0.036	1.75295e-82	Lymphoid cells	ARHGAP15
7.67901e-277	3.27618	0.443	0.025	1.70689e-272	Myeloid cells	CD163L1
1.13208e-103	3.25114	0.339	0.011	2.51639e-99	Fibroblasts and connective tissue	ADH1B
2.43524e-133	3.20415	0.371	0.021	5.41304e-129	Vascular-endothelial cells	EMCN
9.86995e-136	3.17446	0.325	0.011	2.19389e-131	Vascular-endothelial cells	GPM6A
6.22822e-121	3.15057	0.285	0.007	1.38441e-116	Vascular-endothelial cells	PLAT
1.15907e-93	3.12968	0.401	0.033	2.57637e-89	Fibroblasts and connective tissue	LHFPL6
2.60957e-124	3.12664	0.613	0.098	5.80055e-120	Fibroblasts and connective tissue	CALD1
6.93835e-173	3.12057	0.789	0.126	1.54226e-168	ZG	CACNB2
1.22339e-147	3.09301	0.785	0.212	2.71935e-143	Fibroblasts and connective tissue	AC098650.1
9.13793e-256	3.0799	0.354	0.008	2.03118e-251	Myeloid cells	SLCO2B1
2.78094e-116	3.06887	0.43	0.021	6.18147e-112	Medulla	GRM7
1.20536e-111	3.06793	0.318	0.006	2.67927e-107	Fibroblasts and connective tissue	SVEP1
3.60519e-98	3.06149	0.434	0.037	8.01362e-94	Medulla	NRXN3
3.11713e-116	3.05655	0.403	0.04	6.92875e-112	Vascular-endothelial cells	PLPP3
3.99384e-102	3.05146	0.423	0.034	8.8775e-98	Fibroblasts and connective tissue	ZFPM2
4.36228e-144	3.042	0.539	0.067	9.69647e-140	Vascular-endothelial cells	TGFBR2
6.22248e-167	3.04009	0.759	0.109	1.38313e-162	ZG	CALN1
1.9093e-78	3.02861	0.409	0.05	4.244e-74	Fibroblasts and connective tissue	USP53
4.34713e-240	3.02519	0.501	0.061	9.66281e-236	Myeloid cells	DOCK4
2.05426e-112	3.01758	0.426	0.022	4.56622e-108	Medulla	CACNA2D3
5.31974e-84	3.00187	0.296	0.03	1.18247e-79	Vascular-endothelial cells	HES1
9.92915e-250	2.97857	0.549	0.078	2.20705e-245	Myeloid cells	FKBP5
8.15236e-94	2.97705	0.346	0.014	1.81211e-89	Medulla	GRIK1
3.28537e-102	2.97647	0.324	0.006	7.30273e-98	Medulla	SCG2
4.91983e-84	2.96205	0.328	0.023	1.09358e-79	Fibroblasts and connective tissue	PLCXD3
1.12731e-90	2.9565	0.318	0.014	2.50578e-86	Fibroblasts and connective tissue	COL4A1
3.32973e-142	2.95045	0.694	0.095	7.40133e-138	ZG	DACH1
1.36045e-94	2.94659	0.445	0.044	3.024e-90	Medulla	NEBL
2.46378e-236	2.9417	0.383	0.018	5.47648e-232	Myeloid cells	TBXAS1
4.67157e-124	2.94139	0.338	0.003	1.0384e-119	Medulla	MIAT
4.04594e-227	2.93456	0.362	0.017	8.99332e-223	Myeloid cells	FMN1
4.28072e-122	2.93412	0.331	0.012	9.51518e-118	Vascular-endothelial cells	IGFBP4
3.93779e-64	2.9213	0.269	0.015	8.75293e-60	Lymphoid cells	BCL2
2.23835e-113	2.91831	0.397	0.015	4.9754e-109	Medulla	MGAT4C
1.90138e-146	2.9129	0.285	0.002	4.22639e-142	Vascular-endothelial cells	EFNB2
3.9494e-88	2.91213	0.379	0.032	8.77873e-84	Medulla	NRG1
1.09398e-125	2.90831	0.28	0.004	2.4317e-121	Vascular-endothelial cells	ID1
2.21487e-227	2.90605	0.443	0.04	4.9232e-223	Myeloid cells	FRMD4B
5.10404e-102	2.90469	0.312	0.005	1.13453e-97	Medulla	DBH
4.53571e-205	2.89572	0.429	0.048	1.0082e-200	Myeloid cells	SFMBT2
2.23166e-106	2.89402	0.456	0.035	4.96053e-102	Medulla	DPP6
9.04143e-70	2.89249	0.219	0.016	2.00973e-65	Vascular-endothelial cells	AKAP12
9.16899e-85	2.87941	0.27	0.008	2.03808e-80	Fibroblasts and connective tissue	LUM
2.07271e-152	2.87287	0.738	0.103	4.60721e-148	ZG	LRRC4C
1.14157e-98	2.8657	0.36	0.015	2.53749e-94	Medulla	NLGN1
4.42338e-218	2.85736	0.377	0.017	9.83229e-214	Myeloid cells	AOAH
3.2871e-60	2.85711	0.189	0.003	7.30656e-56	Lymphoid cells	IL7R
9.23087e-104	2.85536	0.423	0.027	2.05184e-99	Medulla	AGBL4
1.58604e-206	2.85349	0.403	0.035	3.52545e-202	Myeloid cells	ELMO1
8.21475e-54	2.83783	0.307	0.033	1.82597e-49	Lymphoid cells	AOAH
8.51298e-94	2.83049	0.438	0.043	1.89227e-89	Fibroblasts and connective tissue	AC012409.2
1.84539e-207	2.82997	0.443	0.055	4.10192e-203	Myeloid cells	SLC9A9
1.35703e-104	2.82765	0.346	0.009	3.01642e-100	Medulla	SLC24A2
8.16522e-68	2.82196	0.265	0.012	1.81497e-63	Lymphoid cells	CD96
3.76279e-64	2.8205	0.298	0.02	8.36393e-60	Lymphoid cells	ETS1
1.25564e-06	2.81727	0.13	0.061	0.0279105	Lymphoid cells	IGLC3
3.30334e-63	2.80139	0.202	0.004	7.34267e-59	Lymphoid cells	THEMIS
4.94017e-208	2.79958	0.453	0.056	1.0981e-203	Myeloid cells	FRMD4A
1.4156e-111	2.79624	0.272	0.006	3.14659e-107	Vascular-endothelial cells	ADGRF5
4.03312e-105	2.78747	0.421	0.052	8.96483e-101	Vascular-endothelial cells	GSN
1.00651e-106	2.78646	0.275	0.008	2.23728e-102	Vascular-endothelial cells	SPRY1
1.84352e-96	2.77208	0.415	0.027	4.09778e-92	Medulla	CADM2
3.93772e-71	2.7671	0.248	0.007	8.75277e-67	Lymphoid cells	STAT4
2.55064e-87	2.7598	0.338	0.017	5.66957e-83	Medulla	PCSK2
2.44248e-88	2.74892	0.327	0.014	5.42915e-84	Medulla	DGKB
3.03228e-97	2.74457	0.277	0.003	6.74014e-93	Fibroblasts and connective tissue	COL1A2
1.10209e-218	2.74158	0.553	0.11	2.44972e-214	Myeloid cells	CARMIL1
1.3117e-102	2.73413	0.275	0.011	2.91564e-98	Vascular-endothelial cells	HECW2
4.01909e-196	2.72785	0.39	0.029	8.93364e-192	Myeloid cells	CELF2
4.58001e-186	2.72749	0.454	0.07	1.01804e-181	Myeloid cells	SAT1
3.14171e-76	2.7206	0.255	0.01	6.98339e-72	Fibroblasts and connective tissue	FBLN1
1.51167e-64	2.71965	0.235	0.008	3.36014e-60	Lymphoid cells	IKZF1
2.40327e-81	2.71908	0.353	0.023	5.342e-77	Medulla	CNTN1
4.69242e-132	2.71066	0.264	0.002	1.04303e-127	Vascular-endothelial cells	EGFL7
5.37787e-87	2.7027	0.32	0.012	1.19539e-82	Medulla	PPFIA2
8.97738e-72	2.6984	0.339	0.03	1.99549e-67	Fibroblasts and connective tissue	PCDH9
1.10042e-77	2.69828	0.336	0.024	2.44601e-73	Fibroblasts and connective tissue	NAV2
1.83182e-93	2.69712	0.371	0.043	4.07178e-89	Vascular-endothelial cells	HLA-E
1.66669e-201	2.67922	0.528	0.105	3.70471e-197	Myeloid cells	RNF149
7.42429e-89	2.66962	0.24	0.01	1.65027e-84	Vascular-endothelial cells	COL8A1
1.73745e-60	2.66294	0.445	0.108	3.86201e-56	Lymphoid cells	PARP8
2.73782e-65	2.65834	0.286	0.019	6.08562e-61	Lymphoid cells	PRKCB
1.17106e-56	2.65763	0.182	0.006	2.60302e-52	Fibroblasts and connective tissue	AC020637.1
4.42648e-184	2.65642	0.319	0.019	9.83919e-180	Myeloid cells	ADAP2
1.09559e-123	2.6522	0.251	0.002	2.43527e-119	Vascular-endothelial cells	ADGRL4
5.37665e-134	2.65045	0.259	0.001	1.19512e-129	Vascular-endothelial cells	BTNL9
1.36922e-190	2.6397	0.252	0.003	3.0435e-186	Myeloid cells	CD163
2.4247e-62	2.63839	0.255	0.014	5.38963e-58	Fibroblasts and connective tissue	NID1
1.2844e-92	2.62909	0.221	0.005	2.85496e-88	Vascular-endothelial cells	EFNB1
1.38258e-79	2.62694	0.28	0.027	3.07321e-75	Vascular-endothelial cells	NRG3
1.16684e-61	2.62521	0.374	0.044	2.59366e-57	Lymphoid cells	CELF2
1.29639e-69	2.61715	0.321	0.024	2.88162e-65	Fibroblasts and connective tissue	EBF1
8.85172e-89	2.60927	0.298	0.006	1.96756e-84	Medulla	PAK3
7.88041e-92	2.60926	0.288	0.019	1.75166e-87	Vascular-endothelial cells	F8
1.47295e-92	2.60724	0.291	0.019	3.27407e-88	Vascular-endothelial cells	PLEKHG1
9.07892e-174	2.6041	0.286	0.013	2.01806e-169	Myeloid cells	NPL
2.18969e-78	2.60171	0.275	0.018	4.86724e-74	Vascular-endothelial cells	SLC2A3
1.7045e-55	2.60155	0.345	0.051	3.78875e-51	Lymphoid cells	PRKCH
7.27552e-84	2.59518	0.511	0.088	1.6172e-79	Fibroblasts and connective tissue	RBMS3
1.21633e-66	2.58758	0.193	0.002	2.70365e-62	Fibroblasts and connective tissue	CCN2
5.1607e-66	2.56823	0.309	0.024	1.14712e-61	Medulla	GALNT13
2.83184e-70	2.56674	0.268	0.011	6.29462e-66	Medulla	LINGO2
4.26081e-57	2.56582	0.376	0.063	9.47092e-53	Fibroblasts and connective tissue	MGP
4.10499e-50	2.56033	0.164	0.006	9.12457e-46	Fibroblasts and connective tissue	PRPS2
1.28102e-132	2.55859	0.277	0.024	2.84745e-128	Myeloid cells	C1QA
1.81382e-91	2.55181	0.305	0.007	4.03177e-87	Medulla	SPOCK3
7.7683e-185	2.55096	0.262	0.005	1.72674e-180	Myeloid cells	MS4A6A
8.15652e-44	2.54443	0.202	0.015	1.81303e-39	Lymphoid cells	SYTL3
1.54721e-47	2.53962	0.226	0.023	3.43915e-43	Fibroblasts and connective tissue	STEAP4
9.36696e-122	2.53097	0.277	0.033	2.08209e-117	Myeloid cells	CPM
1.69117e-146	2.51906	0.283	0.022	3.75913e-142	Myeloid cells	MARCH1
3.55432e-66	2.51859	0.346	0.03	7.90054e-62	Medulla	PCDH9
1.10158e-81	2.51467	0.341	0.04	2.44858e-77	Vascular-endothelial cells	IFITM2
2.0257e-104	2.51432	0.216	0.003	4.50273e-100	Vascular-endothelial cells	DNASE1L3
5.32587e-90	2.50582	0.299	0.016	1.18384e-85	Vascular-endothelial cells	ETS1
8.61757e-182	2.4982	0.237	0.003	1.91551e-177	Myeloid cells	SYK
2.28115e-67	2.49734	0.182	0.002	5.07053e-63	Fibroblasts and connective tissue	COL12A1
8.49896e-68	2.49314	0.226	0.007	1.88915e-63	Fibroblasts and connective tissue	FBLN5
8.81949e-138	2.49211	0.325	0.038	1.9604e-133	Myeloid cells	NRP1
6.91626e-82	2.4831	0.312	0.011	1.53735e-77	Medulla	GRIK2
5.60805e-46	2.48061	0.21	0.01	1.24656e-41	Lymphoid cells	CD53
9.181e-102	2.47752	0.245	0.005	2.04075e-97	Vascular-endothelial cells	PODXL
4.14792e-138	2.4744	0.295	0.031	9.22e-134	Myeloid cells	KCNMA1
6.78236e-68	2.46308	0.24	0.018	1.50758e-63	Vascular-endothelial cells	KLF2
2.32248e-56	2.46299	0.197	0.007	5.16242e-52	Lymphoid cells	CD247
9.23194e-54	2.45353	0.176	0.003	2.05208e-49	Lymphoid cells	RUNX3
2.39596e-75	2.45213	0.268	0.006	5.32575e-71	Medulla	TH
2.06271e-57	2.45179	0.259	0.018	4.585e-53	Fibroblasts and connective tissue	NEURL1B
4.96765e-71	2.45093	0.155	0.002	1.10421e-66	Vascular-endothelial cells	FCN3
1.70024e-55	2.44978	0.168	0.002	3.77928e-51	Lymphoid cells	GZMA
6.39804e-66	2.43698	0.223	0.008	1.42216e-61	Fibroblasts and connective tissue	NFASC
1.39553e-35	2.43553	0.286	0.06	3.10199e-31	Lymphoid cells	RIPOR2
2.20097e-83	2.43253	0.219	0.007	4.89232e-79	Vascular-endothelial cells	HYAL2
1.15398e-49	2.42971	0.189	0.007	2.56507e-45	Lymphoid cells	BCL11B
4.66427e-57	2.42418	0.39	0.07	1.03677e-52	Medulla	RBFOX1
4.80116e-59	2.42378	0.405	0.077	1.0672e-54	Fibroblasts and connective tissue	PALLD
2.89562e-46	2.42326	0.219	0.018	6.43639e-42	Fibroblasts and connective tissue	GPX3
1.44346e-55	2.41929	0.252	0.017	3.20852e-51	Fibroblasts and connective tissue	RAPGEF5
2.60876e-212	2.41599	0.271	0.018	5.79875e-208	ZR	TSPAN12
4.63824e-65	2.41182	0.342	0.03	1.03099e-60	Medulla	PRUNE2
1.22358e-90	2.40965	0.187	0.002	2.71976e-86	Vascular-endothelial cells	KDR
1.27791e-50	2.40573	0.172	0.005	2.84053e-46	Lymphoid cells	LINC01934
1.40231e-47	2.39998	0.223	0.018	3.11706e-43	Lymphoid cells	LCP1
4.39507e-68	2.3967	0.254	0.009	9.76937e-64	Medulla	SNTG1
1.47287e-74	2.39036	0.23	0.004	3.2739e-70	Fibroblasts and connective tissue	NPY1R
2.30076e-38	2.38876	0.403	0.117	5.11412e-34	Lymphoid cells	CXCR4
3.13975e-132	2.38254	0.351	0.051	6.97903e-128	Myeloid cells	CTSB
5.72199e-63	2.3798	0.205	0.014	1.27189e-58	Vascular-endothelial cells	ENG
1.84231e-87	2.37778	0.268	0.004	4.09508e-83	Medulla	HAND2-AS1
1.0841e-93	2.37753	0.213	0.004	2.40974e-89	Vascular-endothelial cells	TEK
9.23791e-57	2.37585	0.232	0.013	2.0534e-52	Medulla	LRRTM4
3.32188e-25	2.37464	0.163	0.033	7.38387e-21	ZG	MYOM1
1.2133e-66	2.37362	0.176	0.005	2.69692e-62	Vascular-endothelial cells	TM4SF1
6.6855e-142	2.37348	0.262	0.016	1.48605e-137	Myeloid cells	DOCK2
2.11458e-57	2.36056	0.349	0.04	4.70029e-53	Medulla	SLIT3
1.28435e-58	2.35919	0.339	0.04	2.85485e-54	Fibroblasts and connective tissue	NR2F2
9.84222e-138	2.35259	0.267	0.015	2.18773e-133	Myeloid cells	FYB1
9.83859e-59	2.35198	0.223	0.009	2.18692e-54	Fibroblasts and connective tissue	EDNRB
6.84064e-58	2.35182	0.453	0.098	1.52054e-53	Fibroblasts and connective tissue	TIMP3
7.1352e-44	2.35128	0.38	0.108	1.58601e-39	Fibroblasts and connective tissue	KAZN
7.83728e-55	2.34616	0.261	0.022	1.74207e-50	Medulla	ERBB4
1.44093e-134	2.34351	0.201	0.005	3.20289e-130	Myeloid cells	SH3TC1
3.52079e-40	2.33583	0.202	0.017	7.82601e-36	Lymphoid cells	CD44
1.2624e-46	2.33419	0.223	0.023	2.80605e-42	Fibroblasts and connective tissue	NEGR1
7.75127e-148	2.33372	0.331	0.026	1.72295e-143	Myeloid cells	ARHGAP15
7.52605e-83	2.32987	0.276	0.005	1.67289e-78	Medulla	PLCB4
5.47114e-142	2.3178	0.221	0.007	1.21613e-137	Myeloid cells	TNFRSF1B
3.54059e-85	2.31487	0.205	0.005	7.87001e-81	Vascular-endothelial cells	ARHGAP29
5.77326e-51	2.31178	0.202	0.01	1.28328e-46	Lymphoid cells	SLC38A1
6.63562e-51	2.31128	0.354	0.052	1.47496e-46	Fibroblasts and connective tissue	IGFBP5
2.02366e-148	2.30943	0.23	0.007	4.49818e-144	Myeloid cells	PIK3R5
1.56514e-75	2.30486	0.224	0.003	3.479e-71	Medulla	NTNG1
4.48961e-54	2.30387	0.321	0.041	9.9795e-50	Fibroblasts and connective tissue	SLIT3
3.18855e-68	2.30148	0.288	0.034	7.08751e-64	Vascular-endothelial cells	LIFR
2.19168e-73	2.30132	0.379	0.062	4.87166e-69	Vascular-endothelial cells	IFITM3
7.67797e-55	2.29883	0.33	0.044	1.70666e-50	ZG	ANO4
6.92943e-43	2.29256	0.164	0.007	1.54027e-38	Lymphoid cells	IL32
2.08859e-135	2.292	0.201	0.005	4.64253e-131	Myeloid cells	VSIG4
1.43903e-64	2.29139	0.212	0.005	3.19868e-60	Fibroblasts and connective tissue	FMO2
5.35323e-101	2.28569	0.673	0.125	1.18992e-96	ZG	MCOLN3
2.23831e-45	2.28543	0.151	0.005	4.97531e-41	Lymphoid cells	IKZF3
8.30538e-92	2.28	0.362	0.101	1.84612e-87	Myeloid cells	NAMPT
3.8343e-130	2.27873	0.247	0.016	8.52289e-126	Myeloid cells	MCTP1
6.96001e-45	2.2759	0.27	0.036	1.54707e-40	Fibroblasts and connective tissue	COL4A2
1.15111e-122	2.27439	0.253	0.022	2.55869e-118	Myeloid cells	ARHGAP24
4.20657e-122	2.27252	0.323	0.041	9.35037e-118	Myeloid cells	HDAC9
6.94484e-64	2.27143	0.312	0.046	1.5437e-59	Vascular-endothelial cells	ARHGAP26
3.00876e-69	2.2708	0.187	0.007	6.68786e-65	Vascular-endothelial cells	TGM2
5.76931e-57	2.26931	0.237	0.015	1.2824e-52	Fibroblasts and connective tissue	RIPOR3
1.06688e-60	2.26656	0.246	0.01	2.37145e-56	Medulla	CLSTN2
4.3576e-49	2.26167	0.139	0.001	9.68607e-45	Lymphoid cells	CD69
8.57668e-99	2.26027	0.159	0.007	1.90642e-94	Myeloid cells	KCNQ3
1.12816e-59	2.25955	0.354	0.045	2.50768e-55	ZG	PLD5
1.57791e-69	2.2575	0.316	0.017	3.50737e-65	Medulla	DYNC1I1
1.56592e-54	2.25355	0.206	0.008	3.48073e-50	Medulla	SAMD5
7.10136e-67	2.25244	0.19	0.002	1.57849e-62	Fibroblasts and connective tissue	PDGFRB
1.65125e-33	2.25062	0.214	0.027	3.67041e-29	Lymphoid cells	STK17B
2.37981e-57	2.24818	0.259	0.016	5.28985e-53	Fibroblasts and connective tissue	NR2F1
9.60851e-128	2.24647	0.188	0.004	2.13578e-123	Myeloid cells	TGFBI
3.09522e-118	2.24107	0.348	0.065	6.88005e-114	Myeloid cells	FGD4
1.69989e-38	2.23468	0.113	0.001	3.77851e-34	Lymphoid cells	RAC2
1.47874e-127	2.23344	0.22	0.012	3.28694e-123	Myeloid cells	CPVL
4.27667e-58	2.22431	0.208	0.008	9.50618e-54	Fibroblasts and connective tissue	RXFP1
1.62099e-64	2.22348	0.257	0.01	3.60314e-60	Medulla	CNKSR2
8.13053e-135	2.2155	0.223	0.008	1.80725e-130	Myeloid cells	ATP8B4
1.47218e-49	2.21215	0.442	0.11	3.27237e-45	Fibroblasts and connective tissue	DCN
6.1141e-50	2.20695	0.142	0.002	1.35904e-45	Fibroblasts and connective tissue	CCL2
8.95791e-71	2.20472	0.141	0.001	1.99117e-66	Vascular-endothelial cells	SOX18
5.98332e-59	2.20292	0.349	0.036	1.32997e-54	Medulla	UNC80
1.32196e-58	2.19917	0.25	0.013	2.93846e-54	Medulla	KCNQ5
4.15455e-50	2.19887	0.19	0.009	9.23474e-46	Fibroblasts and connective tissue	SYNPO2
5.45941e-107	2.196	0.189	0.009	1.21352e-102	Myeloid cells	MAFB
9.74029e-75	2.19269	0.181	0.004	2.16507e-70	Vascular-endothelial cells	PLVAP
7.74678e-54	2.19252	0.379	0.097	1.72196e-49	Vascular-endothelial cells	TIMP3
2.95749e-33	2.18525	0.147	0.008	6.5739e-29	Lymphoid cells	ITGB2
1.31658e-56	2.1847	0.397	0.063	2.92648e-52	Medulla	RGS5
4.84349e-46	2.18076	0.197	0.013	1.07661e-41	ZG	CYP11B2
1.04654e-102	2.17978	0.212	0.015	2.32626e-98	Myeloid cells	PELI1
1.02453e-53	2.17841	0.327	0.035	2.27734e-49	Medulla	PPP2R2B
4.67113e-31	2.17746	0.215	0.036	1.0383e-26	Fibroblasts and connective tissue	A2M
2.15091e-33	2.17431	0.218	0.026	4.78105e-29	Lymphoid cells	FYB1
1.27644e-104	2.17155	0.224	0.017	2.83728e-100	Myeloid cells	MAF
1.63326e-33	2.17022	0.197	0.022	3.6304e-29	Fibroblasts and connective tissue	SLC2A3
1.29393e-50	2.16896	0.312	0.04	2.87614e-46	Medulla	AL121768.1
2.89376e-47	2.16184	0.126	0	6.43225e-43	Lymphoid cells	PYHIN1
1.79032e-43	2.16132	0.31	0.055	3.97952e-39	Fibroblasts and connective tissue	TACC1
1.27205e-34	2.15802	0.143	0.008	2.82752e-30	Lymphoid cells	TOX
2.65844e-54	2.15109	0.312	0.027	5.90919e-50	Medulla	ADGRB3
1.19345e-106	2.14918	0.221	0.016	2.6528e-102	Myeloid cells	IRAK3
1.04859e-38	2.14661	0.153	0.01	2.3308e-34	Fibroblasts and connective tissue	PCDH7
1.5729e-103	2.14497	0.214	0.017	3.49624e-99	Myeloid cells	LGMN
1.56034e-112	2.14434	0.21	0.012	3.46832e-108	Myeloid cells	APBB1IP
6.35931e-76	2.1434	0.549	0.167	1.41355e-71	Vascular-endothelial cells	CD74
3.08413e-73	2.14098	0.71	0.318	6.8554e-69	Medulla	CCSER1
8.30875e-74	2.14075	0.18	0.014	1.84687e-69	Myeloid cells	THBS1
1.12086e-56	2.13968	0.25	0.014	2.49144e-52	Medulla	GRIP1
1.08342e-54	2.13784	0.251	0.032	2.40822e-50	Vascular-endothelial cells	HEG1
1.63512e-62	2.13391	0.28	0.034	3.63454e-58	Vascular-endothelial cells	SASH1
5.77088e-68	2.13246	0.197	0.01	1.28275e-63	Vascular-endothelial cells	AC007100.1
1.0074e-53	2.13211	0.264	0.042	2.23924e-49	Vascular-endothelial cells	MCTP2
1.64853e-47	2.13193	0.449	0.119	3.66435e-43	Medulla	ROBO1
1.19348e-43	2.12475	0.277	0.036	2.65286e-39	Fibroblasts and connective tissue	ZFP36
4.68809e-57	2.1176	0.179	0.012	1.04207e-52	Vascular-endothelial cells	MMRN2
9.00835e-64	2.1143	0.192	0.009	2.00238e-59	Vascular-endothelial cells	SPARCL1
4.18977e-46	2.11248	0.316	0.047	9.31302e-42	Medulla	CTNNA2
3.30863e-101	2.11185	0.18	0.009	7.35443e-97	Myeloid cells	JDP2
1.79136e-35	2.10805	0.176	0.014	3.98183e-31	Lymphoid cells	GNG2
2.08896e-41	2.10786	0.175	0.013	4.64335e-37	Fibroblasts and connective tissue	ABCA6
2.43089e-78	2.10734	0.171	0.002	5.40338e-74	Vascular-endothelial cells	CAVIN2
3.64879e-50	2.10548	0.246	0.018	8.11054e-46	Medulla	UNC5D
1.88876e-31	2.10012	0.143	0.008	4.19835e-27	Lymphoid cells	ARL4C
2.95393e-35	2.09876	0.143	0.007	6.566e-31	Lymphoid cells	ITGA4
4.99707e-41	2.09248	0.186	0.014	1.11075e-36	Fibroblasts and connective tissue	SERPING1
4.57375e-62	2.08626	0.141	0.002	1.01665e-57	Vascular-endothelial cells	AC004691.2
2.42271e-62	2.08359	0.445	0.136	5.3852e-58	Vascular-endothelial cells	PTPRM
4.94467e-45	2.08014	0.325	0.048	1.0991e-40	Fibroblasts and connective tissue	NRP1
2.0928e-65	2.07726	0.187	0.007	4.65188e-61	Vascular-endothelial cells	SH2D3C
2.25619e-60	2.07509	0.254	0.011	5.01505e-56	Medulla	KCNMB2
3.9996e-55	2.0697	0.158	0.002	8.89031e-51	Medulla	HAND2
3.26931e-39	2.06286	0.155	0.004	7.26703e-35	Lymphoid cells	ITK
1.11141e-113	2.06268	0.198	0.008	2.47044e-109	Myeloid cells	HCLS1
4.12942e-135	2.0595	0.182	0.002	9.17887e-131	Myeloid cells	FGD2
4.64958e-47	2.05774	0.215	0.016	1.03351e-42	Fibroblasts and connective tissue	SETBP1
3.70547e-49	2.0564	0.246	0.016	8.23653e-45	Medulla	DANT2
8.59056e-43	2.05542	0.254	0.025	1.90951e-38	Medulla	NOS1AP
4.37325e-114	2.05541	0.177	0.006	9.72087e-110	Myeloid cells	CSF1R
3.84225e-31	2.05154	0.265	0.06	8.54056e-27	Lymphoid cells	PIP4K2A
4.6866e-59	2.04993	0.243	0.008	1.04174e-54	Medulla	ICA1
3.78236e-44	2.04971	0.25	0.025	8.40742e-40	Medulla	BMPR1B
1.23014e-42	2.048	0.343	0.07	2.73436e-38	Fibroblasts and connective tissue	AC087521.3
1.0186e-26	2.04671	0.21	0.038	2.26414e-22	Lymphoid cells	AHNAK
6.87096e-43	2.0445	0.343	0.066	1.52728e-38	Fibroblasts and connective tissue	FOS
2.51918e-104	2.04428	0.393	0.105	5.59964e-100	Myeloid cells	MERTK
6.64488e-51	2.03867	0.276	0.023	1.47702e-46	Medulla	CDH18
1.33988e-47	2.03544	0.251	0.04	2.97829e-43	Vascular-endothelial cells	NR2F2
5.79722e-45	2.03435	0.175	0.01	1.28861e-40	Fibroblasts and connective tissue	ADAMTSL3
7.48096e-25	2.02984	0.311	0.109	1.66287e-20	Lymphoid cells	ZFP36L2
2.64218e-31	2.02969	0.147	0.01	5.87303e-27	Lymphoid cells	ARHGDIB
5.81649e-35	2.02948	0.403	0.139	1.29289e-30	Lymphoid cells	LINC01619
2.85985e-95	2.02804	0.16	0.005	6.35688e-91	Myeloid cells	RGS1
1.61229e-43	2.02768	0.24	0.048	3.58379e-39	Vascular-endothelial cells	ROBO2
5.71746e-52	2.02122	0.291	0.053	1.27088e-47	Vascular-endothelial cells	TACC1
6.37126e-122	2.01989	0.159	0.002	1.4162e-117	Myeloid cells	MS4A4E
1.72684e-33	2.01571	0.146	0.011	3.83842e-29	Fibroblasts and connective tissue	PAPPA
4.58344e-44	2.01439	0.353	0.062	1.01881e-39	Medulla	PCLO
5.36587e-47	2.01068	0.189	0.017	1.19273e-42	Vascular-endothelial cells	RAPGEF5
2.91773e-120	2.00979	0.471	0.136	6.48554e-116	Myeloid cells	MEF2A
1.21188e-35	2.00954	0.105	0.001	2.69376e-31	Lymphoid cells	PRF1
5.56711e-95	2.00831	0.17	0.01	1.23746e-90	Myeloid cells	COLEC12
5.58789e-38	2.00727	0.252	0.037	1.24208e-33	Fibroblasts and connective tissue	LIFR
7.75764e-58	2.00222	0.133	0.003	1.72437e-53	Vascular-endothelial cells	PCDH17
7.23952e-95	2.00172	0.202	0.018	1.6092e-90	Myeloid cells	PTPRJ
9.11648e-75	1.99967	0.198	0.022	2.02641e-70	Myeloid cells	RNASE1
3.28386e-53	1.99416	0.157	0.002	7.29937e-49	Fibroblasts and connective tissue	HGF
2.04075e-70	1.99167	0.147	0.001	4.53618e-66	Vascular-endothelial cells	RAMP3
2.04632e-50	1.98435	0.164	0.006	4.54855e-46	Fibroblasts and connective tissue	FREM1
2.97348e-39	1.98345	0.186	0.016	6.60945e-35	Fibroblasts and connective tissue	SPON1
8.51408e-90	1.97723	0.318	0.07	1.89251e-85	Myeloid cells	MYO5A
1.06105e-32	1.97691	0.105	0.002	2.35851e-28	Lymphoid cells	TC2N
3.7341e-49	1.97683	0.163	0.012	8.30016e-45	Vascular-endothelial cells	ITPRIP
1.482e-38	1.96979	0.161	0.009	3.29418e-34	Fibroblasts and connective tissue	MYLK
2.48237e-60	1.96888	0.199	0.003	5.51781e-56	Medulla	ELAVL4
2.93041e-42	1.96689	0.19	0.013	6.51371e-38	Fibroblasts and connective tissue	PDE1A
7.11578e-102	1.96673	0.199	0.01	1.5817e-97	Myeloid cells	FLI1
2.79657e-58	1.96316	0.217	0.005	6.2162e-54	Medulla	EYA4
7.13968e-31	1.96155	0.27	0.064	1.58701e-26	Fibroblasts and connective tissue	TMTC1
1.9532e-37	1.96144	0.23	0.029	4.34156e-33	Fibroblasts and connective tissue	BICC1
1.57768e-85	1.96054	0.15	0.007	3.50687e-81	Myeloid cells	SAMSN1
3.95208e-79	1.95559	0.29	0.067	8.78469e-75	Myeloid cells	ZFP36L1
5.25972e-41	1.95186	0.147	0.004	1.16913e-36	Medulla	PENK
4.9081e-24	1.9517	0.256	0.069	1.09097e-19	Lymphoid cells	HLA-B
2.00737e-54	1.95086	0.191	0.004	4.46197e-50	Medulla	ADAMTS19
1.76665e-36	1.9506	0.226	0.031	3.92692e-32	Fibroblasts and connective tissue	CACNA1C
3.98702e-99	1.94876	0.163	0.006	8.86234e-95	Myeloid cells	LCP2
1.64206e-53	1.94649	0.232	0.01	3.64998e-49	Medulla	FIGNL1
1.3644e-52	1.94114	0.141	0.005	3.03278e-48	Vascular-endothelial cells	CRHBP
1.16823e-88	1.93958	0.238	0.034	2.59674e-84	Myeloid cells	CHN2
6.02309e-89	1.93752	0.181	0.014	1.33881e-84	Myeloid cells	MYO1F
3.0835e-77	1.93192	0.199	0.025	6.85399e-73	Myeloid cells	ANKH
2.65394e-35	1.93167	0.113	0.002	5.89918e-31	Lymphoid cells	TRAC
1.17269e-48	1.93085	0.344	0.088	2.60666e-44	Vascular-endothelial cells	PITPNC1
7.38395e-46	1.92807	0.146	0.004	1.64131e-41	Fibroblasts and connective tissue	MMP2
9.33128e-35	1.92762	0.272	0.045	2.07416e-30	Medulla	CTNNA3
5.2587e-59	1.92706	0.139	0.002	1.1689e-54	Vascular-endothelial cells	CD34
5.85376e-59	1.92488	0.153	0.001	1.30117e-54	Fibroblasts and connective tissue	PTH1R
3.6417e-16	1.92457	0.176	0.055	8.09478e-12	Lymphoid cells	HLA-C
4.33173e-29	1.92368	0.122	0.006	9.62857e-25	Lymphoid cells	SEL1L3
1.4397e-75	1.92312	0.165	0.002	3.20017e-71	Vascular-endothelial cells	ESAM
4.02162e-56	1.92173	0.123	0.002	8.93925e-52	Vascular-endothelial cells	LRRC32
8.45609e-40	1.91938	0.216	0.037	1.87962e-35	Vascular-endothelial cells	CD81
1.04632e-47	1.91592	0.243	0.034	2.32576e-43	Vascular-endothelial cells	A2M
2.93957e-36	1.9139	0.105	0.001	6.53407e-32	Lymphoid cells	CCL5
1.68601e-91	1.91025	0.175	0.01	3.74767e-87	Myeloid cells	VAV3
5.24901e-26	1.90912	0.252	0.052	1.16675e-21	Lymphoid cells	HLA-A
1.64405e-118	1.90901	0.513	0.171	3.6544e-114	Myeloid cells	DPYD
3.77861e-38	1.90593	0.146	0.006	8.39909e-34	Fibroblasts and connective tissue	LPAR1
7.39527e-45	1.90545	0.46	0.113	1.64382e-40	Medulla	RGS7
6.0656e-86	1.90132	0.27	0.045	1.34826e-81	Myeloid cells	SLC8A1
3.09164e-94	1.90074	0.138	0.003	6.87211e-90	Myeloid cells	GLDN
3.36938e-23	1.90012	0.227	0.068	7.48945e-19	Lymphoid cells	INPP4B
7.63163e-45	1.89965	0.21	0.012	1.69636e-40	Medulla	ENSG00000256248
6.77917e-52	1.89859	0.208	0.017	1.50687e-47	Vascular-endothelial cells	ETS2
3.7264e-85	1.89738	0.175	0.014	8.28304e-81	Myeloid cells	MGAT4A
3.22304e-40	1.89506	0.139	0.01	7.16418e-36	Vascular-endothelial cells	AC087633.2
4.01236e-43	1.89465	0.434	0.104	8.91867e-39	Medulla	DLC1
1.65303e-94	1.89406	0.138	0.003	3.67435e-90	Myeloid cells	DLEU7
9.68269e-77	1.89064	0.145	0.008	2.15227e-72	Myeloid cells	AC100849.1
3.22863e-85	1.89	0.22	0.027	7.17659e-81	Myeloid cells	LYN
5.48494e-24	1.88912	0.122	0.01	1.21919e-19	Lymphoid cells	PPP1R16B
1.10774e-108	1.88876	0.475	0.152	2.46229e-104	Myeloid cells	LDLRAD4
1.06656e-80	1.88861	0.298	0.072	2.37075e-76	Myeloid cells	AC093152.1
1.07649e-34	1.88804	0.186	0.017	2.39282e-30	Fibroblasts and connective tissue	C1R
4.25183e-24	1.88734	0.354	0.141	9.45097e-20	Fibroblasts and connective tissue	SYN3
2.70944e-20	1.88472	0.109	0.013	6.02253e-16	Lymphoid cells	ARAP2
6.22945e-31	1.88313	0.117	0.005	1.38468e-26	Fibroblasts and connective tissue	BGN
2.31205e-76	1.88272	0.238	0.043	5.13923e-72	Myeloid cells	DIRC3
8.53904e-36	1.87679	0.202	0.02	1.89806e-31	Medulla	FSTL5
8.78474e-47	1.87604	0.504	0.134	1.95267e-42	Medulla	CACNB2
8.32781e-43	1.87528	0.32	0.041	1.85111e-38	Medulla	KCNMA1
1.68103e-37	1.87156	0.124	0.003	3.7366e-33	Fibroblasts and connective tissue	COL3A1
4.42152e-45	1.87026	0.191	0.008	9.82816e-41	Medulla	CACNA1B
2.55271e-75	1.86726	0.141	0.009	5.67417e-71	Myeloid cells	FGF13
1.96387e-35	1.86654	0.387	0.13	4.36529e-31	Lymphoid cells	ANKRD44
1.61825e-85	1.86552	0.175	0.01	3.59706e-81	Myeloid cells	LAPTM5
1.44844e-17	1.86478	0.197	0.051	3.21958e-13	Lymphoid cells	PFN1
2.24985e-34	1.86296	0.272	0.048	5.00096e-30	ZG	VCAN
7.98956e-35	1.86098	0.179	0.017	1.77592e-30	Fibroblasts and connective tissue	C1S
2.68501e-50	1.86043	0.139	0.006	5.96823e-46	Vascular-endothelial cells	DYSF
4.72194e-59	1.85913	0.133	0.002	1.04959e-54	Vascular-endothelial cells	CEACAM1
3.62659e-23	1.85782	0.105	0.008	8.06118e-19	Lymphoid cells	IFNG-AS1
1.23177e-37	1.85652	0.195	0.027	2.73798e-33	Vascular-endothelial cells	RNASE1
1.61047e-37	1.85598	0.35	0.08	3.57976e-33	Fibroblasts and connective tissue	EGR1
1.13971e-39	1.85574	0.16	0.015	2.53335e-35	Vascular-endothelial cells	ELK3
8.12037e-85	1.85261	0.145	0.007	1.805e-80	Myeloid cells	C5AR1
6.86264e-29	1.84706	0.155	0.014	1.52543e-24	Lymphoid cells	MBP
1.12486e-26	1.84539	0.13	0.011	2.50035e-22	Lymphoid cells	CRYBG1
1.24806e-30	1.84212	0.179	0.019	2.77419e-26	Fibroblasts and connective tissue	AKAP12
1.11577e-34	1.84042	0.122	0.004	2.48013e-30	Lymphoid cells	SLFN12L
9.15627e-36	1.8385	0.13	0.004	2.03526e-31	Lymphoid cells	CYTIP
1.39509e-20	1.83819	0.143	0.019	3.101e-16	Lymphoid cells	FLI1
6.72941e-70	1.83797	0.27	0.068	1.49581e-65	Myeloid cells	CSGALNACT1
2.21564e-40	1.83725	0.213	0.016	4.92492e-36	Medulla	UNC79
3.35209e-47	1.83392	0.191	0.007	7.45102e-43	Medulla	KCTD16
8.49789e-51	1.83232	0.36	0.079	1.88891e-46	Vascular-endothelial cells	DOCK4
9.47322e-28	1.83198	0.139	0.012	2.10571e-23	Fibroblasts and connective tissue	ITGA8
4.32405e-34	1.83172	0.19	0.02	9.61149e-30	Fibroblasts and connective tissue	PLEKHH2
2.80494e-34	1.83167	0.106	0.002	6.23481e-30	Fibroblasts and connective tissue	PRELP
8.54091e-25	1.82954	0.273	0.084	1.89847e-20	Lymphoid cells	SKAP1
8.06966e-43	1.82908	0.149	0.01	1.79372e-38	Vascular-endothelial cells	ITGA8
8.27446e-25	1.82869	0.151	0.021	1.83925e-20	Lymphoid cells	RESF1
4.06683e-23	1.82572	0.164	0.03	9.03974e-19	Lymphoid cells	STK10
2.25573e-24	1.82331	0.109	0.007	5.01404e-20	Lymphoid cells	GPRIN3
5.90009e-32	1.82214	0.126	0.005	1.31147e-27	Lymphoid cells	TMC8
2.09361e-45	1.82183	0.184	0.006	4.65368e-41	Medulla	ARFGEF3
8.8511e-42	1.82044	0.277	0.062	1.96742e-37	Vascular-endothelial cells	GRB10
6.46111e-75	1.816	0.191	0.02	1.43618e-70	Myeloid cells	STK17B
4.24011e-40	1.81537	0.232	0.02	9.42491e-36	Medulla	NCKAP5
5.31578e-73	1.81459	0.157	0.011	1.18159e-68	Myeloid cells	C1QB
1.67762e-65	1.81455	0.298	0.089	3.72901e-61	Myeloid cells	RBPJ
1.9124e-35	1.81404	0.15	0.008	4.25089e-31	Fibroblasts and connective tissue	ADAMTS1
8.90541e-93	1.81309	0.138	0.004	1.9795e-88	Myeloid cells	FPR1
1.87988e-51	1.80937	0.188	0.004	4.1786e-47	Medulla	PNMT
1.16377e-32	1.8093	0.237	0.037	2.58682e-28	Fibroblasts and connective tissue	TPM4
5.05146e-22	1.80738	0.126	0.015	1.12284e-17	Lymphoid cells	CDC14A
4.34604e-41	1.80708	0.195	0.01	9.66038e-37	Medulla	MAP2
3.54368e-21	1.80513	0.193	0.049	7.87689e-17	Lymphoid cells	STK4
4.83046e-38	1.79793	0.125	0.008	1.07371e-33	Vascular-endothelial cells	MARCKS
2.43309e-40	1.79533	0.139	0.01	5.40827e-36	Vascular-endothelial cells	DUSP5
6.31822e-28	1.79516	0.113	0.006	1.40441e-23	Fibroblasts and connective tissue	CXCL12
7.03172e-37	1.79316	0.146	0.007	1.56301e-32	Fibroblasts and connective tissue	PLA2G4A
4.54356e-65	1.79266	0.287	0.081	1.00994e-60	Myeloid cells	EPB41L2
1.19874e-50	1.78894	0.144	0.007	2.66455e-46	Vascular-endothelial cells	ERG
1.15704e-40	1.78817	0.135	0.003	2.57187e-36	Fibroblasts and connective tissue	CFH
2.94486e-34	1.78813	0.279	0.043	6.54583e-30	Medulla	SPOCK1
6.76605e-38	1.78748	0.213	0.016	1.50396e-33	Medulla	STXBP5L
1.09274e-114	1.78714	0.149	0.009	2.42895e-110	ZR	CYB5A
2.79503e-62	1.78688	0.202	0.036	6.21279e-58	Myeloid cells	ACSL1
2.23185e-36	1.78669	0.155	0.017	4.96096e-32	Vascular-endothelial cells	CMAHP
4.48603e-31	1.78532	0.201	0.028	9.97154e-27	Fibroblasts and connective tissue	EPS8
2.02634e-43	1.78498	0.169	0.006	4.50415e-39	Medulla	GRIA4
1.16818e-65	1.78467	0.156	0.016	2.59663e-61	Myeloid cells	MAP3K8
3.08117e-58	1.78297	0.223	0.048	6.84882e-54	Myeloid cells	USP53
1.88163e-28	1.77884	0.208	0.033	4.18248e-24	Fibroblasts and connective tissue	MAP1B
3.76718e-35	1.77633	0.246	0.031	8.37368e-31	Medulla	CACNA1C
1.01163e-32	1.77473	0.124	0.005	2.24865e-28	Fibroblasts and connective tissue	LINC01088
3.81474e-41	1.77439	0.169	0.007	8.4794e-37	Medulla	CNTN3
9.28734e-70	1.77408	0.319	0.096	2.06439e-65	Myeloid cells	RUNX1
4.978e-41	1.77128	0.158	0.005	1.10651e-36	Medulla	NTRK3
5.46761e-35	1.77088	0.173	0.025	1.21534e-30	Vascular-endothelial cells	PRSS23
9.28725e-39	1.76855	0.18	0.011	2.06437e-34	Medulla	GABRB3
1.75382e-40	1.76395	0.136	0.009	3.89839e-36	Vascular-endothelial cells	GAS6
1.61558e-41	1.76252	0.115	0.005	3.5911e-37	Vascular-endothelial cells	AC002070.1
7.41863e-94	1.76252	0.134	0.003	1.64901e-89	Myeloid cells	FCGR2A
2.32369e-26	1.76158	0.139	0.014	5.1651e-22	Fibroblasts and connective tissue	PRR16
1.13431e-41	1.76095	0.217	0.015	2.52134e-37	Medulla	CTNND2
1.45937e-32	1.76031	0.213	0.024	3.24389e-28	Medulla	FAM171B
9.53481e-21	1.75908	0.227	0.07	2.1194e-16	Lymphoid cells	RASA2
7.04743e-43	1.75893	0.485	0.127	1.5665e-38	Medulla	HS6ST3
2.59358e-32	1.75837	0.223	0.025	5.765e-28	Fibroblasts and connective tissue	EPAS1
7.13901e-41	1.75782	0.188	0.01	1.58686e-36	Medulla	MYT1L
5.65798e-28	1.75754	0.46	0.214	1.25766e-23	Fibroblasts and connective tissue	PDK4
9.54977e-35	1.75251	0.216	0.045	2.12272e-30	Vascular-endothelial cells	PRCP
6.48096e-55	1.75126	0.169	0.002	1.44059e-50	Medulla	RIMBP2
1.61415e-36	1.75039	0.211	0.038	3.58794e-32	Vascular-endothelial cells	PECAM1
1.13591e-33	1.74877	0.487	0.225	2.5249e-29	Lymphoid cells	MBNL1
5.28797e-16	1.7471	0.13	0.028	1.17541e-11	Lymphoid cells	PDE3B
1.29568e-63	1.74464	0.128	0.001	2.88005e-59	Vascular-endothelial cells	FLT4
3.2938e-46	1.74373	0.154	0.003	7.32147e-42	Medulla	RET
2.75008e-43	1.7396	0.163	0.015	6.11287e-39	Vascular-endothelial cells	RARB
1.1699e-23	1.73898	0.118	0.012	2.60046e-19	Lymphoid cells	CARD11
1.34873e-18	1.7372	0.118	0.016	2.99797e-14	Lymphoid cells	TSPAN5
1.75797e-28	1.72872	0.344	0.108	3.90761e-24	ZG	COL15A1
1.65114e-35	1.7278	0.165	0.01	3.67015e-31	Medulla	RAB3C
3.21884e-24	1.72276	0.168	0.027	7.15484e-20	Lymphoid cells	NLRC5
1.78896e-29	1.72078	0.279	0.056	3.97651e-25	Medulla	CALM1
2.94482e-35	1.71882	0.252	0.034	6.54574e-31	ZG	ATP10A
5.05374e-24	1.71286	0.588	0.373	1.12335e-19	Lymphoid cells	ACTB
2.48866e-21	1.6958	0.143	0.021	5.53178e-17	Lymphoid cells	TMEM131L
6.4188e-18	1.6889	0.172	0.047	1.42677e-13	Lymphoid cells	KLF12
3.61813e-30	1.68805	0.425	0.164	8.04239e-26	ZG	SYNE1
0	1.6856	0.66	0.234	0	ZF	CCN3
1.17631e-30	1.67248	0.173	0.018	2.6147e-26	ZG	NTM
3.57669e-18	1.67079	0.13	0.027	7.95026e-14	Lymphoid cells	FAM129A
8.60453e-17	1.66332	0.227	0.093	1.91262e-12	Lymphoid cells	CHST11
4.56363e-16	1.6567	0.164	0.05	1.0144e-11	Lymphoid cells	MDFIC
1.31038e-16	1.64368	0.16	0.038	2.91271e-12	Lymphoid cells	A2M
9.70255e-24	1.64271	0.282	0.092	2.15668e-19	Lymphoid cells	PITPNC1
1.08493e-27	1.636	0.313	0.084	2.41159e-23	ZG	CADM1
7.87891e-22	1.63574	0.13	0.015	1.75132e-17	Lymphoid cells	ARHGAP25
8.64123e-15	1.62747	0.16	0.047	1.92077e-10	Lymphoid cells	CEMIP2
2.35611e-17	1.62695	0.143	0.025	5.23716e-13	Lymphoid cells	FLNA
1.34765e-15	1.62516	0.126	0.026	2.99555e-11	Lymphoid cells	PTK2B
3.22121e-18	1.62236	0.134	0.021	7.16009e-14	Lymphoid cells	APBB1IP
1.38349e-20	1.60818	0.122	0.014	3.07522e-16	Lymphoid cells	NCALD
5.02073e-16	1.60672	0.185	0.058	1.11601e-11	Lymphoid cells	CNOT6L
1.27796e-19	1.59801	0.307	0.133	2.84065e-15	Lymphoid cells	CBLB
5.9946e-28	1.59278	0.513	0.25	1.33248e-23	Lymphoid cells	MT-ND6
7.04208e-17	1.59167	0.113	0.017	1.56531e-12	Lymphoid cells	GRAP2
1.12634e-17	1.58128	0.197	0.06	2.50362e-13	Lymphoid cells	PIK3R1
9.54156e-20	1.58067	0.101	0.012	2.1209e-15	Lymphoid cells	ITGAL
1.62566e-23	1.57889	0.109	0.009	3.61351e-19	Lymphoid cells	CAMK4
1.4385e-19	1.57833	0.13	0.02	3.1975e-15	Lymphoid cells	AKNA
4.03914e-30	1.55067	0.408	0.129	8.9782e-26	ZG	LUZP2
3.08268e-29	1.54902	0.187	0.02	6.85217e-25	ZG	VSNL1
0	1.52951	0.936	0.52	0	ZF	HSD3B2
1.47329e-29	1.47365	0.367	0.11	3.27483e-25	ZG	NR4A2
5.64586e-28	1.39575	0.415	0.139	1.25496e-23	ZG	SYN3
1.97087e-20	1.39529	0.349	0.122	4.38085e-16	Cortical-neuroendocrine cells	AC011498.1
1.76358e-23	1.36568	0.364	0.131	3.92008e-19	ZG	UGCG
5.1776e-16	1.34771	0.184	0.045	1.15088e-11	ZG	MCTP2
2.48531e-10	1.32516	0.143	0.045	5.52435e-06	ZG	AFF3
8.2346e-20	1.31554	0.286	0.089	1.83039e-15	ZG	DOCK3
6.83505e-25	1.2692	0.486	0.208	1.5193e-20	ZG	MAML3
6.22157e-20	1.23793	0.364	0.145	1.38293e-15	ZG	UST
1.14301e-17	1.21643	0.167	0.032	2.54069e-13	ZG	FLRT2
5.52807e-31	1.21292	0.66	0.334	1.22878e-26	ZG	SLIT2
5.43482e-18	1.20074	0.197	0.045	1.20805e-13	ZG	SPOCK1
5.94581e-15	1.20072	0.187	0.049	1.32164e-10	ZG	VAT1L
9.83255e-24	1.19921	0.514	0.234	2.18558e-19	ZG	PDZRN3
3.07151e-15	1.15771	0.313	0.129	6.82736e-11	ZG	ZNF331
3.94359e-11	1.15711	0.18	0.067	8.76582e-07	ZG	PLCL2
5.00722e-18	1.14588	0.306	0.104	1.11301e-13	ZG	WDR63
2.83837e-16	1.14495	0.365	0.15	6.30914e-12	Cortical-neuroendocrine cells	SLC40A1
1.13479e-15	1.144	0.119	0.018	2.52242e-11	ZG	STXBP5L
3.29342e-15	1.14318	0.344	0.141	7.32061e-11	Cortical-neuroendocrine cells	ZNF431
2.37234e-14	1.14148	0.221	0.069	5.27323e-10	ZG	KHDRBS2
1.00018e-12	1.14071	0.306	0.142	2.2232e-08	ZG	FNDC3A
1.36402e-19	1.12974	0.503	0.259	3.03195e-15	ZG	RAPGEF4
1.50995e-11	1.11637	0.141	0.036	3.35633e-07	Cortical-neuroendocrine cells	TENM2
7.74389e-39	1.11426	0.83	0.487	1.72131e-34	ZG	PCDH15
9.733e-18	1.11225	0.35	0.14	2.16345e-13	ZG	COL4A3
3.30011e-12	1.11054	0.102	0.02	7.33549e-08	ZG	FAM19A4
2.58719e-15	1.09031	0.112	0.017	5.7508e-11	ZG	SLC24A3
1.28521e-18	1.07842	0.49	0.244	2.85677e-14	ZG	ITGA1
4.10177e-23	1.07203	0.673	0.41	9.11742e-19	ZG	RORA
4.21644e-69	1.06349	0.235	0.092	9.3723e-65	ZF	POR
3.16614e-11	1.05905	0.194	0.068	7.03769e-07	ZG	INPP4B
5.10339e-12	1.05124	0.286	0.122	1.13438e-07	Cortical-neuroendocrine cells	NEDD4L
1.93634e-12	1.05026	0.158	0.04	4.3041e-08	Cortical-neuroendocrine cells	ASMT
5.19957e-12	1.04922	0.167	0.044	1.15576e-07	ZG	LEF1
4.89213e-10	1.04518	0.116	0.028	1.08742e-05	ZG	GALNT13
2.40959e-14	1.03973	0.473	0.263	5.35604e-10	ZG	OXR1
1.88198e-08	1.03636	0.35	0.217	0.000418327	ZG	PDK4
9.45082e-11	1.03534	0.126	0.032	2.10073e-06	ZG	BICC1
5.3944e-16	1.03409	0.412	0.195	1.19907e-11	ZG	RORA-AS1
3.05922e-15	1.03223	0.336	0.127	6.80004e-11	Cortical-neuroendocrine cells	CMPK1
2.43532e-10	1.02676	0.122	0.032	5.41322e-06	ZG	ADGRB3
8.90911e-11	1.01447	0.18	0.062	1.98032e-06	ZG	GALNT17
4.70939e-17	1.00666	0.535	0.279	1.0468e-12	Cortical-neuroendocrine cells	CCBE1
1.2547e-15	1.00549	0.313	0.118	2.78894e-11	ZG	MERTK
4.77576e-10	1.00507	0.173	0.061	1.06156e-05	ZG	ETV1
6.83807e-11	0.995895	0.153	0.045	1.51997e-06	ZG	SLIT3
4.19853e-09	0.993011	0.173	0.068	9.3325e-05	ZG	EML6
1.06937e-10	0.98067	0.241	0.099	2.37699e-06	ZG	SLC12A2
5.17643e-13	0.976323	0.333	0.144	1.15062e-08	ZG	ADAMTS9-AS2
1.01799e-13	0.975385	0.133	0.025	2.2628e-09	ZG	SYTL2
5.69826e-11	0.975259	0.126	0.03	1.26661e-06	ZG	RNF152
6.57489e-15	0.972326	0.419	0.196	1.46147e-10	Cortical-neuroendocrine cells	NXPH1
7.61466e-12	0.960994	0.279	0.117	1.69259e-07	ZG	RGS7
3.03307e-10	0.958499	0.224	0.092	6.7419e-06	ZG	PIP5K1B
2.82066e-11	0.950806	0.163	0.048	6.26977e-07	ZG	NR4A1
2.32305e-16	0.948305	0.432	0.204	5.16367e-12	ZG	DNM3
4.09196e-13	0.947387	0.32	0.125	9.09561e-09	Cortical-neuroendocrine cells	LRP1B
1.50555e-11	0.933563	0.122	0.026	3.34654e-07	ZG	FAM160A1
1.39937e-09	0.931699	0.241	0.109	3.11052e-05	ZG	DLGAP1
8.50151e-10	0.931511	0.303	0.154	1.88972e-05	ZG	NHS
2.10266e-10	0.929412	0.136	0.036	4.67379e-06	ZG	AC022217.3
3.45983e-13	0.921571	0.327	0.144	7.69051e-09	ZG	LIMS1
1.049e-07	0.919557	0.146	0.054	0.00233172	ZG	ETV5
5.00005e-237	0.918423	0.891	0.562	1.11141e-232	ZF	CYP11B1
4.63427e-200	0.916489	0.828	0.505	1.03011e-195	ZF	FDX1
2.45825e-11	0.907906	0.255	0.103	5.46419e-07	ZG	MC2R
2.96946e-08	0.906371	0.224	0.1	0.000660051	Cortical-neuroendocrine cells	ZNF608
2.57544e-244	0.900903	0.959	0.706	5.72468e-240	ZF	CYP17A1
4.85915e-15	0.899619	0.531	0.303	1.08009e-10	ZG	LIMCH1
6.95882e-10	0.899597	0.269	0.128	1.54681e-05	ZG	PRKD1
1.39126e-14	0.899406	0.494	0.253	3.09249e-10	Cortical-neuroendocrine cells	PRH1
1.23828e-08	0.899015	0.154	0.052	0.000275246	Cortical-neuroendocrine cells	OSBP2
3.98503e-19	0.898224	0.797	0.549	8.85793e-15	Cortical-neuroendocrine cells	RIMS2
3.10426e-10	0.895384	0.16	0.048	6.90015e-06	ZG	RORB
1.51931e-06	0.887351	0.156	0.068	0.0337712	ZG	VPS37B
1.86273e-06	0.885589	0.235	0.126	0.0414049	ZG	LRP1B
8.81558e-07	0.881631	0.119	0.044	0.0195953	ZG	ZNF536
3.73349e-07	0.878509	0.126	0.05	0.0082988	ZG	PDK1
1.14136e-07	0.873201	0.154	0.058	0.002537	Cortical-neuroendocrine cells	ABO
6.79761e-11	0.873159	0.378	0.199	1.51097e-06	ZG	ARRDC3
5.15064e-15	0.869971	0.534	0.301	1.14488e-10	ZG	DPP10
5.76546e-10	0.863884	0.1	0.019	1.28155e-05	Cortical-neuroendocrine cells	SOX13
5.14089e-11	0.856731	0.398	0.205	1.14272e-06	Cortical-neuroendocrine cells	PLAGL1
1.12591e-15	0.854815	0.588	0.356	2.50267e-11	ZG	NRCAM
5.63015e-14	0.852013	0.506	0.269	1.25147e-09	Cortical-neuroendocrine cells	CACNA1D
6.8485e-13	0.847231	0.49	0.268	1.52228e-08	Cortical-neuroendocrine cells	LINC01807
9.93628e-10	0.845165	0.197	0.074	2.20864e-05	ZG	IRS1
3.32676e-10	0.842663	0.207	0.077	7.39473e-06	ZG	RFC3
4.4299e-22	0.841129	0.801	0.515	9.84679e-18	Cortical-neuroendocrine cells	DLG2
3.27513e-13	0.837158	0.407	0.192	7.27996e-09	Cortical-neuroendocrine cells	GNG7
5.27874e-09	0.829714	0.173	0.064	0.000117336	ZG	CLDN1
2.68346e-07	0.8287	0.141	0.051	0.0059648	Cortical-neuroendocrine cells	AL162726.3
2.5353e-07	0.828341	0.143	0.059	0.00563547	ZG	CNOT6L
5.82447e-07	0.822515	0.249	0.128	0.0129466	Cortical-neuroendocrine cells	ZBTB7C
1.32125e-08	0.821458	0.183	0.066	0.000293688	Cortical-neuroendocrine cells	WIPF2
1.82172e-06	0.818187	0.116	0.043	0.0404932	Cortical-neuroendocrine cells	MYO16
1.73436e-06	0.816057	0.228	0.124	0.0385513	ZG	HSPE1-MOB4
7.3845e-08	0.815488	0.204	0.088	0.00164143	ZG	ADAM22
9.6435e-07	0.814046	0.154	0.064	0.0214356	Cortical-neuroendocrine cells	ST8SIA1
7.33788e-07	0.810921	0.141	0.055	0.0163106	Cortical-neuroendocrine cells	MTX2
1.77514e-06	0.810449	0.163	0.072	0.0394578	ZG	MIR100HG
2.6771e-15	0.809149	0.531	0.299	5.95066e-11	ZG	CCN3
3.5173e-08	0.8082	0.137	0.042	0.000781825	Cortical-neuroendocrine cells	PTPRK
1.48043e-09	0.80487	0.289	0.14	3.2907e-05	ZG	SIAH2
6.92216e-08	0.802405	0.224	0.099	0.00153866	Cortical-neuroendocrine cells	PDZD2
5.9291e-16	0.799872	0.622	0.392	1.31792e-11	ZG	TBC1D4
8.01134e-08	0.797121	0.129	0.043	0.00178076	ZG	RND3
4.10227e-12	0.796288	0.469	0.257	9.11852e-08	Cortical-neuroendocrine cells	MACROD2
3.63065e-09	0.795727	0.184	0.064	8.07021e-05	ZG	ADAMTSL1
3.47494e-07	0.794914	0.238	0.117	0.00772409	ZG	ZNRF3
1.80697e-07	0.794441	0.153	0.062	0.00401654	ZG	RIPOR2
7.68402e-10	0.790708	0.33	0.162	1.708e-05	ZG	NCAM1
9.89801e-10	0.789673	0.296	0.136	2.20013e-05	ZG	ST6GALNAC5
5.52558e-08	0.786024	0.349	0.201	0.00122822	Cortical-neuroendocrine cells	NKAIN3
2.8257e-08	0.782553	0.282	0.145	0.000628097	ZG	ZHX2
3.38252e-07	0.782228	0.133	0.046	0.00751866	Cortical-neuroendocrine cells	AC073585.1
1.70173e-10	0.777643	0.435	0.246	3.7826e-06	ZG	FGF12
1.29721e-07	0.77197	0.235	0.113	0.00288344	ZG	PRKD3
3.53121e-08	0.761335	0.145	0.044	0.000784917	Cortical-neuroendocrine cells	NRXN3
6.8696e-08	0.760637	0.116	0.032	0.00152697	Cortical-neuroendocrine cells	RGS22
5.7884e-07	0.75875	0.232	0.114	0.0128665	Cortical-neuroendocrine cells	AC027117.2
2.39882e-12	0.753325	0.598	0.377	5.3321e-08	Cortical-neuroendocrine cells	AUTS2
8.93654e-07	0.745058	0.108	0.033	0.0198641	Cortical-neuroendocrine cells	GPC5
1.4789e-07	0.739413	0.187	0.076	0.0032873	Cortical-neuroendocrine cells	AL591684.2
7.08861e-07	0.729139	0.129	0.045	0.0157566	Cortical-neuroendocrine cells	LINC00869
6.59156e-18	0.723954	0.231	0.137	1.46517e-13	ZR	TM7SF2
8.9958e-07	0.718812	0.245	0.125	0.0199959	Cortical-neuroendocrine cells	PALMD
1.9014e-06	0.708242	0.249	0.132	0.0422644	Cortical-neuroendocrine cells	HDHD3
4.24503e-07	0.7021	0.311	0.176	0.00943586	Cortical-neuroendocrine cells	MAP3K15
3.60961e-07	0.692777	0.1	0.026	0.00802343	Cortical-neuroendocrine cells	TMEM132B
9.57508e-07	0.691696	0.224	0.109	0.0212835	Cortical-neuroendocrine cells	FBXL20
4.2856e-10	0.687151	0.535	0.339	9.52604e-06	Cortical-neuroendocrine cells	PRKN
1.06336e-10	0.686269	0.477	0.27	2.36364e-06	Cortical-neuroendocrine cells	RGN
2.0491e-08	0.676644	0.336	0.178	0.000455474	Cortical-neuroendocrine cells	NPAS3
9.63171e-13	0.664926	0.618	0.377	2.14094e-08	Cortical-neuroendocrine cells	ATRNL1
8.74222e-09	0.662698	0.382	0.208	0.000194322	Cortical-neuroendocrine cells	ZSWIM5
1.98642e-07	0.650827	0.39	0.234	0.00441541	Cortical-neuroendocrine cells	UBE2H
4.77066e-22	0.650345	0.144	0.076	1.06042e-17	ZF	AADAC
4.3666e-18	0.642288	0.138	0.077	9.70608e-14	ZF	FDX1P1
4.40177e-22	0.636096	0.182	0.106	9.78425e-18	ZF	PEG10
6.84069e-12	0.620359	0.268	0.194	1.52055e-07	ZR	GSTA1
1.17065e-09	0.617977	0.103	0.062	2.60213e-05	ZR	PLCL1
1.70709e-06	0.609932	0.29	0.158	0.0379452	Cortical-neuroendocrine cells	STK3
8.14836e-11	0.607054	0.734	0.546	1.81122e-06	Cortical-neuroendocrine cells	PRKG1
3.2503e-07	0.606609	0.361	0.207	0.00722478	Cortical-neuroendocrine cells	STXBP5
2.79397e-10	0.605304	0.116	0.068	6.21044e-06	ZR	GBP2
7.74864e-48	0.605255	0.529	0.369	1.72237e-43	ZF	DHCR24
2.931e-07	0.586898	0.39	0.23	0.00651502	Cortical-neuroendocrine cells	MAGI1
4.36419e-28	0.584914	0.386	0.269	9.70072e-24	ZF	RPL7A
7.377e-07	0.584788	0.39	0.237	0.0163976	Cortical-neuroendocrine cells	REV3L
4.38653e-08	0.578978	0.143	0.099	0.000975037	ZR	ALDH2
2.13611e-12	0.566381	0.273	0.2	4.74814e-08	ZR	LDLR
1.29695e-11	0.563778	0.218	0.147	2.88287e-07	ZR	SOD1
1.08489e-07	0.563291	0.436	0.266	0.0024115	Cortical-neuroendocrine cells	KIAA1958
1.01124e-08	0.558823	0.585	0.394	0.000224778	Cortical-neuroendocrine cells	LPP
3.42562e-32	0.55421	0.599	0.483	7.61446e-28	ZF	DLK1
3.43153e-09	0.552663	0.523	0.48	7.6276e-05	ZR	BABAM2
4.73775e-13	0.552469	0.214	0.148	1.05311e-08	ZR	SLC40A1
1.3111e-06	0.551096	0.124	0.084	0.0291432	ZR	GSTA2
5.40966e-09	0.548487	0.126	0.076	0.000120246	ZR	VAT1
1.61404e-09	0.546523	0.173	0.125	3.58768e-05	ZR	GPAM
1.23529e-26	0.544616	0.337	0.226	2.7458e-22	ZF	HSP90AB1
4.55257e-08	0.543814	0.415	0.238	0.00101195	Cortical-neuroendocrine cells	AL139383.1
2.80393e-08	0.541939	0.502	0.311	0.000623258	Cortical-neuroendocrine cells	PLEKHA5
9.52888e-10	0.54013	0.123	0.069	2.11808e-05	ZR	MSMO1
1.07483e-06	0.530625	0.465	0.305	0.0238914	Cortical-neuroendocrine cells	IMMP2L
4.64256e-11	0.529485	0.19	0.132	1.03195e-06	ZR	CHPT1
7.25626e-14	0.529215	0.846	0.635	1.61292e-09	Cortical-neuroendocrine cells	RALYL
6.71445e-10	0.527096	0.167	0.111	1.49249e-05	ZR	EGLN3
1.23773e-07	0.527078	0.108	0.072	0.00275123	ZR	IL1R1
2.48894e-20	0.525576	0.518	0.401	5.53242e-16	ZR	CYP11A1
6.78093e-09	0.524749	0.139	0.094	0.000150727	ZR	SCD
3.06164e-08	0.513226	0.138	0.096	0.000680541	ZR	ALAD
2.09914e-12	0.511495	0.851	0.664	4.66598e-08	Cortical-neuroendocrine cells	LRMDA
2.06893e-07	0.509083	0.656	0.48	0.00459882	Cortical-neuroendocrine cells	BABAM2
7.4499e-26	0.508873	0.384	0.273	1.65596e-21	ZF	CLU
7.9842e-07	0.50598	0.149	0.109	0.0177473	ZR	FADS1
3.89562e-19	0.505607	0.308	0.22	8.65919e-15	ZF	AC138123.1
2.14055e-14	0.500293	0.17	0.112	4.75801e-10	ZF	TOB1
8.96884e-15	0.499201	0.154	0.098	1.99359e-10	ZF	MC2R
2.95684e-18	0.497199	0.293	0.205	6.57246e-14	ZF	EEF1A1P5
2.57787e-15	0.494245	0.592	0.504	5.73009e-11	ZR	APOE
4.63362e-12	0.484391	0.353	0.29	1.02996e-07	ZR	ABCB1
1.49733e-06	0.483088	0.173	0.128	0.0332827	ZR	RPS4X
2.35828e-23	0.481611	0.362	0.267	5.24199e-19	ZF	P3H2
3.57326e-07	0.481261	0.573	0.392	0.00794263	Cortical-neuroendocrine cells	TENM3
2.02225e-42	0.47923	0.803	0.691	4.49507e-38	ZF	PEBP1
2.04896e-12	0.477166	0.147	0.093	4.55442e-08	ZF	AC104619.3
6.83115e-23	0.472068	0.405	0.296	1.51843e-18	ZF	EEF1A1P12
3.0295e-07	0.468773	0.126	0.081	0.00673398	ZR	APOC1
2.70684e-10	0.468252	0.365	0.31	6.01677e-06	ZR	PLEKHA5
1.81141e-15	0.461922	0.245	0.174	4.02639e-11	ZF	SPARC
1.42551e-13	0.45864	0.169	0.11	3.16861e-09	ZF	MGARP
8.34842e-40	0.456704	0.707	0.579	1.85569e-35	ZF	SCARB1
5.58809e-16	0.452389	0.282	0.204	1.24212e-11	ZF	CHCHD2
1.67028e-10	0.450025	0.327	0.269	3.71269e-06	ZR	RGN
1.00096e-14	0.448859	0.178	0.111	2.22494e-10	ZF	CXCR4
3.25793e-14	0.44656	0.258	0.186	7.24172e-10	ZF	LAPTM4A
4.01255e-07	0.446198	0.689	0.512	0.0089191	Cortical-neuroendocrine cells	PDGFD
5.18282e-15	0.444435	0.238	0.167	1.15204e-10	ZF	AC068580.4
8.60472e-07	0.442564	0.161	0.118	0.0191266	ZR	TOMM7
5.19061e-14	0.438961	0.287	0.228	1.15377e-09	ZF	SCD5
9.45372e-11	0.438183	0.226	0.176	2.10137e-06	ZF	ELP1
3.53915e-29	0.436291	0.619	0.503	7.86683e-25	ZF	AKR1B1
7.26157e-10	0.434538	0.114	0.073	1.6141e-05	ZF	PGRMC1
5.38953e-13	0.433542	0.242	0.173	1.19799e-08	ZF	EEF1A1P9
3.00999e-09	0.432454	0.314	0.252	6.6906e-05	ZR	ALAS1
1.46598e-11	0.432376	0.585	0.505	3.25858e-07	ZR	MT2A
5.42409e-07	0.432089	0.188	0.138	0.0120567	ZR	FTL
1.37735e-10	0.428148	0.405	0.34	3.06158e-06	ZR	SLC16A9
3.53776e-19	0.425042	0.386	0.289	7.86374e-15	ZF	RPL3
2.15297e-11	0.420987	0.193	0.135	4.78561e-07	ZF	AC004448.2
3.66297e-13	0.419371	0.411	0.327	8.14205e-09	ZR	PAPSS2
1.45383e-15	0.414747	0.545	0.451	3.23156e-11	ZR	MGST1
5.31719e-11	0.412307	0.172	0.118	1.1819e-06	ZF	RPS5
5.63243e-12	0.412093	0.25	0.187	1.25198e-07	ZF	RPS2
3.61069e-11	0.411607	0.448	0.388	8.02583e-07	ZR	GSTA4
1.64686e-10	0.410854	0.23	0.172	3.66064e-06	ZF	RPL10A
4.16511e-10	0.408169	0.202	0.149	9.25821e-06	ZF	SLC25A3
3.69282e-08	0.406933	0.149	0.108	0.000820841	ZF	RPL41P2
3.34483e-10	0.406487	0.395	0.326	7.43489e-06	ZR	EPHX1
1.47856e-16	0.403878	0.814	0.741	3.28655e-12	ZR	CYP17A1
7.38466e-09	0.403722	0.127	0.092	0.000164146	ZF	ASB4
6.43469e-09	0.403097	0.278	0.221	0.00014303	ZR	GASK1B
2.16441e-11	0.402007	0.592	0.515	4.81105e-07	ZR	AKR1B1
4.54638e-09	0.401721	0.747	0.541	0.000101057	Cortical-neuroendocrine cells	FHIT
3.13277e-09	0.401306	0.456	0.39	6.96353e-05	ZR	DHCR24
1.10168e-09	0.399911	0.414	0.352	2.4488e-05	ZR	PRKCA
1.65567e-21	0.399867	0.591	0.497	3.68023e-17	ZF	APOE
7.7135e-17	0.397933	0.395	0.313	1.71456e-12	ZF	STAR
2.60267e-12	0.397897	0.297	0.237	5.78522e-08	ZF	CDH12
3.45574e-08	0.39652	0.107	0.072	0.000768142	ZF	FDXR
5.00868e-10	0.396347	0.784	0.727	1.11333e-05	ZR	MT-CO1
1.6484e-07	0.395046	0.236	0.194	0.00366406	ZR	BORCS7-ASMT
1.91969e-10	0.392568	0.177	0.126	4.26708e-06	ZF	AC138811.2
1.91142e-06	0.392412	0.173	0.126	0.0424871	ZR	SERPINA5
2.50318e-08	0.389602	0.212	0.167	0.000556407	ZF	RARRES2
7.11796e-09	0.388144	0.129	0.088	0.000158218	ZF	GJA1
1.07111e-15	0.387676	0.355	0.27	2.38086e-11	ZF	STEAP1B
9.35627e-08	0.38687	0.138	0.1	0.00207971	ZF	RPL41
1.07632e-10	0.385993	0.221	0.163	2.39245e-06	ZF	RPS28
2.31012e-14	0.375821	0.364	0.28	5.13493e-10	ZF	RPL13A
2.15215e-06	0.375056	0.173	0.133	0.0478379	ZR	FHL2
3.3054e-10	0.37137	0.155	0.107	7.34724e-06	ZF	CD9
2.72717e-09	0.369181	0.155	0.109	6.06196e-05	ZF	NDUFC2-KCTD14
1.49016e-07	0.365157	0.395	0.333	0.00331232	ZR	RPLP1
1.29285e-10	0.364483	0.221	0.169	2.87375e-06	ZF	KCNK3
3.98627e-16	0.363818	0.795	0.73	8.86067e-12	ZR	NEAT1
9.74015e-30	0.362397	0.649	0.535	2.16504e-25	ZF	RIMS2
2.77412e-08	0.361904	0.423	0.364	0.000616631	ZR	ASH2L
1.49588e-09	0.361401	0.175	0.133	3.32504e-05	ZF	ST6GALNAC5
1.07239e-08	0.36111	0.187	0.148	0.000238372	ZF	ERGIC1
2.87549e-10	0.360776	0.388	0.324	6.39163e-06	ZR	COBLL1
1.95973e-22	0.359451	0.501	0.394	4.35608e-18	ZF	CYP11A1
1.03247e-07	0.359262	0.103	0.067	0.00229498	ZF	SLC25A6
2.18116e-10	0.358334	0.39	0.328	4.84827e-06	ZF	RPLP1
2.94376e-09	0.357598	0.165	0.116	6.54339e-05	ZF	RPL6
3.26982e-07	0.353757	0.164	0.124	0.00726816	ZF	SERPINA5
5.35567e-08	0.353085	0.138	0.099	0.00119046	ZF	EEF1G
5.92177e-08	0.353028	0.127	0.088	0.00131629	ZF	RPS25
4.07987e-08	0.351038	0.776	0.584	0.000906875	Cortical-neuroendocrine cells	MAP3K5
1.31081e-10	0.350596	0.275	0.218	2.91366e-06	ZF	HSP90AA1
6.1605e-19	0.350089	0.536	0.445	1.36936e-14	ZF	MGST1
2.34624e-10	0.348961	0.154	0.106	5.21522e-06	ZF	COL15A1
1.40557e-08	0.347745	0.225	0.173	0.000312431	ZF	RPL18
2.14763e-06	0.346698	0.722	0.557	0.0477375	Cortical-neuroendocrine cells	MAGI2
1.75849e-08	0.346421	0.341	0.285	0.000390878	ZR	ZIM2
3.85163e-12	0.342934	0.324	0.25	8.56141e-08	ZF	ACTG1
1.10403e-07	0.342406	0.161	0.116	0.00245405	ZF	EEF1A1
8.32099e-08	0.341904	0.202	0.159	0.00184959	ZF	BST2
1.22324e-06	0.338135	0.103	0.071	0.0271902	ZF	RPS15
3.66416e-17	0.337228	0.782	0.7	8.14469e-13	ZR	SORBS2
5.09906e-07	0.335335	0.142	0.108	0.0113342	ZF	RNASEK
1.81554e-06	0.335114	0.22	0.178	0.0403557	ZR	SCPEP1
5.21771e-10	0.334846	0.288	0.233	1.15979e-05	ZF	CD55
1.66684e-18	0.333989	0.794	0.72	3.70505e-14	ZF	MT-CO1
9.02477e-08	0.333166	0.163	0.12	0.00200603	ZF	NDUFB4
2.20151e-11	0.329563	0.384	0.322	4.89352e-07	ZF	EPHX1
1.30009e-11	0.328806	0.532	0.459	2.88983e-07	ZR	CPEB4
1.36752e-11	0.326777	0.345	0.285	3.03972e-07	ZF	TBX3
2.01482e-09	0.323431	0.205	0.159	4.47853e-05	ZF	CHMP1B2P
4.85311e-08	0.322636	0.398	0.341	0.00107875	ZR	AOX1
1.1136e-09	0.321573	0.332	0.284	2.4753e-05	ZF	ABCC3
1.01213e-07	0.321304	0.221	0.174	0.00224977	ZF	RPL13
3.87963e-07	0.318339	0.131	0.101	0.00862364	ZF	SGCE
8.75471e-10	0.317917	0.236	0.177	1.946e-05	ZF	RPLP0
1.22855e-06	0.316998	0.219	0.178	0.0273081	ZF	RPS24
1.30403e-06	0.316526	0.153	0.116	0.0289859	ZF	RPL4
6.33955e-08	0.316404	0.2	0.158	0.00140916	ZF	PKM
2.51617e-07	0.316336	0.167	0.128	0.00559294	ZF	PPP2R1A
1.95913e-06	0.315052	0.15	0.114	0.0435475	ZF	RPL35A
8.59068e-08	0.314137	0.194	0.144	0.00190954	ZF	RPL7
7.77555e-07	0.313338	0.374	0.321	0.0172835	ZR	STAR
7.38006e-09	0.312323	0.495	0.434	0.000164044	ZF	MTCO1P12
2.31397e-12	0.310086	0.368	0.302	5.14348e-08	ZF	ADGRV1
8.11848e-12	0.3079	0.338	0.276	1.80458e-07	ZF	CTNNAL1
1.65068e-15	0.307542	0.548	0.474	3.66913e-11	ZF	RDX
2.21481e-06	0.307087	0.149	0.118	0.0492309	ZF	FADS2
1.7507e-06	0.306589	0.112	0.079	0.0389146	ZF	SDC3
1.93352e-07	0.305573	0.169	0.123	0.00429783	ZF	RPL7P23
8.5627e-08	0.304726	0.169	0.125	0.00190332	ZF	AC026403.1
2.22731e-06	0.303498	0.359	0.318	0.0495086	ZR	ABCA1
1.54954e-08	0.302535	0.238	0.192	0.000344432	ZF	GNS
1.14883e-09	0.230587	0.681	0.61	2.55362e-05	ZR	CYP11B1
7.37572e-07	0.211432	0.58	0.542	0.0163947	ZR	FHIT
6.11089e-07	0.160363	0.651	0.595	0.0135833	ZR	SCARB1
5.55577e-07	-0.362472	0.16	0.249	0.0123494	ZR	PDZRN3
2.85554e-07	-0.45583	0.244	0.337	0.0063473	ZR	UNC5C
5.5885e-08	-0.457733	0.164	0.26	0.00124221	ZR	PLCB1
1.61947e-06	-0.471971	0.123	0.197	0.0359976	ZR	PID1
4.55726e-07	-0.472298	0.101	0.173	0.0101299	ZR	NCAM1
1.3432e-08	-0.473763	0.249	0.352	0.000298566	ZR	SLIT2
4.66984e-08	-0.478548	0.088	0.156	0.00103801	ZR	RPL31
1.62196e-08	-0.500893	0.065	0.136	0.00036053	ZR	FBXO11
2.23187e-11	-0.512116	0.392	0.506	4.96101e-07	ZR	PCDH15
2.11319e-06	-0.53842	0.059	0.114	0.046972	ZR	NAV3
8.55221e-08	-0.543579	0.171	0.258	0.00190098	ZR	ITGA1
7.86859e-08	-0.54446	0.093	0.167	0.00174903	ZR	DOCK10
5.7585e-07	-0.553405	0.049	0.101	0.0128	ZR	PITPNC1
6.49373e-08	-0.58259	0.077	0.145	0.00144343	ZR	MCOLN3
1.91981e-10	-0.597682	0.069	0.148	4.26734e-06	ZR	ATP9B
2.12123e-06	-0.598269	0.076	0.134	0.0471507	ZR	LRP1B
1.41297e-07	-0.635741	0.153	0.233	0.00314075	ZR	AC098650.1
1.00938e-07	-0.660913	0.063	0.119	0.00224364	ZR	COL15A1
1.34806e-08	-0.69942	0.577	0.713	0.000299646	Cortical-neuroendocrine cells	PEBP1
1.88494e-12	-0.710952	0.067	0.153	4.18985e-08	ZR	COL4A3
4.65767e-07	-0.757354	0.124	0.265	0.0103531	Cortical-neuroendocrine cells	ACTG1
6.66614e-08	-0.7587	0.332	0.468	0.00148175	Cortical-neuroendocrine cells	CPEB4
2.4724e-09	-0.800698	0.082	0.153	5.49565e-05	ZR	SYN3
1.15053e-06	-0.889987	0.411	0.525	0.025574	Cortical-neuroendocrine cells	AKR1B1
2.26146e-12	-0.891794	0.065	0.144	5.02678e-08	ZR	CARMIL1
9.88442e-07	-0.950354	0.17	0.297	0.0219711	Cortical-neuroendocrine cells	RPL13A
5.36569e-09	-0.956715	0.212	0.38	0.000119269	Cortical-neuroendocrine cells	ACTB
6.09216e-07	-0.97651	0.029	0.115	0.0135417	Cortical-neuroendocrine cells	ZFAND5
2.08322e-06	-1.00037	0.033	0.12	0.0463058	Cortical-neuroendocrine cells	DCN
4.25689e-20	-1.00672	0.071	0.182	9.46221e-16	ZR	LDLRAD4
5.34377e-07	-1.01465	0.083	0.197	0.0118781	Cortical-neuroendocrine cells	PSAP
8.95825e-08	-1.02915	0.124	0.263	0.00199124	Cortical-neuroendocrine cells	RPL10
2.68728e-07	-1.03306	0.286	0.415	0.00597328	Cortical-neuroendocrine cells	CYP11A1
1.17073e-07	-1.03331	0.066	0.187	0.0026023	Cortical-neuroendocrine cells	RPS24
1.28839e-06	-1.05287	0.05	0.139	0.0286383	Cortical-neuroendocrine cells	UGCG
5.5837e-07	-1.05723	0.037	0.131	0.0124114	Cortical-neuroendocrine cells	AC135178.2
5.03694e-07	-1.06381	0.075	0.184	0.0111961	Cortical-neuroendocrine cells	RPL13
6.41646e-09	-1.0762	0.183	0.341	0.000142625	Cortical-neuroendocrine cells	RPLP1
1.06023e-06	-1.09257	0.071	0.172	0.0235668	Cortical-neuroendocrine cells	RPL5
8.11763e-08	-1.09616	0.116	0.247	0.00180439	Cortical-neuroendocrine cells	HSP90AB1
4.05597e-07	-1.10212	0.091	0.206	0.0090156	Cortical-neuroendocrine cells	CD63
9.15259e-07	-1.10501	0.041	0.132	0.0203444	Cortical-neuroendocrine cells	RPL7P23
1.05121e-07	-1.11368	0.087	0.212	0.00233664	Cortical-neuroendocrine cells	RPS19
3.24294e-07	-1.12513	0.058	0.161	0.00720841	Cortical-neuroendocrine cells	SENP3-EIF4A1
7.68047e-07	-1.13428	0.091	0.199	0.0170721	Cortical-neuroendocrine cells	RPS2
1.52504e-07	-1.13728	0.112	0.233	0.00338985	Cortical-neuroendocrine cells	EEF2
3.25768e-07	-1.14374	0.025	0.11	0.00724117	Cortical-neuroendocrine cells	RPS7
2.45547e-08	-1.15826	0.154	0.294	0.000545802	Cortical-neuroendocrine cells	CLU
1.35853e-06	-1.16403	0.058	0.154	0.0301973	Cortical-neuroendocrine cells	RPL7
7.13337e-08	-1.1651	0.021	0.109	0.00158561	Cortical-neuroendocrine cells	MC2R
4.26553e-08	-1.17485	0.071	0.191	0.000948143	Cortical-neuroendocrine cells	RPL11
4.89387e-09	-1.1792	0.041	0.161	0.000108781	Cortical-neuroendocrine cells	RPS11
2.78799e-07	-1.17949	0.191	0.317	0.00619716	Cortical-neuroendocrine cells	EEF1A1P12
1.24905e-07	-1.19898	0.162	0.291	0.00277638	Cortical-neuroendocrine cells	RPL7A

## Sheet: Supplemental Table 2
Supplemental Table 2. Top 100 differentially up-regulated genes among the clusters of adult human adrenocortical adenomas
p_val	avg_log2FC	pct.1	pct.2	p_val_adj	cluster	gene
3.39269e-209	4.49497	0.434	0.006	8.1048e-205	Medulla	CHGA
7.22653e-225	4.47321	0.491	0.011	1.72635e-220	Medulla	CHGB
0	4.35364	0.556	0.018	0	Endothelial	LDB2
0	4.19483	0.572	0.015	0	Myeloid cells	SLC1A3
0	4.08982	0.586	0.063	0	Stromal	C7
0	4.07705	0.726	0.047	0	AC2	MMP26
2.9281e-224	3.92925	0.506	0.012	6.99494e-220	Medulla	FGF14
0	3.90508	0.496	0.013	0	Myeloid cells	MS4A6E
0	3.89527	0.498	0.029	0	Endothelial	IGFBP5
0	3.84567	0.396	0.029	0	Endothelial	KCNIP4
6.94043e-223	3.81755	0.469	0.008	1.658e-218	Medulla	FAM155A
0	3.75661	0.449	0.025	0	Endothelial	AC119674.2
0	3.7153	0.351	0.006	0	Endothelial	FLT1
6.44724e-241	3.68699	0.768	0.05	1.54018e-236	ZG	CALN1
3.15427e-281	3.56776	0.286	0.009	7.53525e-277	Stromal	CYR61
0	3.55832	0.371	0.013	0	Endothelial	EMCN
0	3.41467	0.512	0.039	0	Endothelial	IGFBP7
0	3.40277	0.815	0.094	0	AC1	FPGT-TNNI3K
5.94398e-184	3.37625	0.689	0.048	1.41996e-179	ZG	DACH1
8.68004e-191	3.36417	0.381	0.004	2.07358e-186	Medulla	CADPS
0	3.34384	0.323	0.006	0	Endothelial	PTPRB
0	3.33825	0.32	0.019	0	Myeloid cells	F13A1
2.02994e-229	3.33004	0.324	0.012	4.84933e-225	Lymphoid cells	FYN
0	3.31901	0.36	0.012	0	Endothelial	ST6GALNAC3
0	3.30937	0.395	0.018	0	Myeloid cells	MRC1
0	3.29433	0.31	0.003	0	Endothelial	SLCO2A1
0	3.28888	0.444	0.036	0	Myeloid cells	CD163L1
0	3.25966	0.273	0.006	0	Endothelial	PLAT
0	3.25273	0.39	0.073	0	AC1	SHOC1
3.98815e-185	3.19968	0.734	0.064	9.52729e-181	ZG	LRRC4C
6.17119e-244	3.17928	0.27	0.012	1.47424e-239	Stromal	LUM
2.16609e-203	3.17872	0.337	0.018	5.17458e-199	Lymphoid cells	PTPRC
2.41538e-290	3.17331	0.262	0.004	5.77011e-286	Stromal	COL1A2
4.08285e-120	3.15217	0.478	0.047	9.75353e-116	Medulla	HDAC9
5.28306e-149	3.12788	0.394	0.011	1.26207e-144	Medulla	SYT1
0	3.09425	0.446	0.055	0	CSEM	HMGCS1
0	3.08199	0.313	0.014	0	Myeloid cells	MSR1
0	3.06417	0.307	0.006	0	Myeloid cells	MS4A6A
2.24744e-219	3.03504	0.369	0.055	5.36891e-215	Stromal	LAMA2
3.7089e-160	3.02972	0.171	0.011	8.8602e-156	Endothelial	AKAP12
0	3.01202	0.388	0.026	0	Myeloid cells	ELMO1
1.8335e-154	2.99218	0.294	0.001	4.38004e-150	Medulla	SCG2
1.10379e-246	2.96963	0.309	0.03	2.63685e-242	Endothelial	PLPP1
4.99673e-200	2.94703	0.189	0.003	1.19367e-195	Stromal	CTGF
6.61854e-277	2.91944	0.238	0.006	1.5811e-272	Endothelial	GPM6A
2.57843e-161	2.91585	0.792	0.143	6.15962e-157	ZG	CACNB2
6.28314e-283	2.91222	0.291	0.014	1.50098e-278	Endothelial	EPAS1
0	2.90202	0.335	0.021	0	Myeloid cells	SRGN
0	2.89915	0.247	0.002	0	Endothelial	ADGRL4
1.65009e-103	2.88956	0.319	0.018	3.94189e-99	Medulla	NRG1
1.94372e-259	2.88395	0.238	0.006	4.64336e-255	Endothelial	ADGRF5
6.93308e-172	2.87456	0.206	0.003	1.65624e-167	Lymphoid cells	IL7R
0	2.87343	0.464	0.073	0	Myeloid cells	SAT1
9.41187e-219	2.86194	0.263	0.011	2.2484e-214	Stromal	ADH1B
0	2.84955	0.846	0.127	0	AC2	LINC01684
0	2.84878	0.318	0.014	0	Myeloid cells	TBXAS1
1.85879e-160	2.8438	0.227	0.029	4.44047e-156	Endothelial	HES1
0	2.81792	0.252	0.005	0	Myeloid cells	CD163
0	2.8114	0.301	0.014	0	Myeloid cells	FMN1
5.96484e-200	2.80256	0.227	0.01	1.42494e-195	Stromal	PLCXD3
1.78852e-102	2.79935	0.472	0.06	4.2726e-98	Medulla	GRID2
2.51211e-130	2.78753	0.259	0.001	6.00118e-126	Medulla	DBH
7.53322e-201	2.77819	0.378	0.047	1.79961e-196	Stromal	IGFBP7
1.01076e-270	2.77219	0.432	0.071	2.4146e-266	Endothelial	TGFBR2
1.99529e-121	2.75216	0.138	0.005	4.76655e-117	Stromal	SERPINE1
0	2.74497	0.418	0.057	0	Myeloid cells	DOCK4
1.77381e-218	2.7353	0.22	0.009	4.23746e-214	Endothelial	SPARCL1
1.14328e-99	2.73443	0.331	0.018	2.73119e-95	Medulla	GRM7
1.20157e-95	2.72844	0.572	0.164	2.87042e-91	Medulla	CCSER1
0	2.71072	0.464	0.05	0	AC2	ZNF98
2.8857e-101	2.7086	0.334	0.017	6.89366e-97	Medulla	CACNA2D3
1.34844e-288	2.70408	0.214	0.002	3.22129e-284	Endothelial	BTNL9
1.17718e-96	2.69812	0.278	0.009	2.81216e-92	Medulla	CNTN1
3.30381e-151	2.6975	0.193	0.015	7.89247e-147	Endothelial	SLC2A3
2.1955e-170	2.69664	0.158	0.002	5.24482e-166	Stromal	COL3A1
3.50988e-222	2.69357	0.22	0.005	8.38474e-218	Stromal	CRISPLD2
1.92669e-137	2.69326	0.193	0.012	4.60268e-133	Stromal	THBS1
4.09156e-294	2.69325	0.289	0.043	9.77432e-290	CSEM	KCND2
5.24703e-172	2.68445	0.358	0.06	1.25346e-167	Stromal	DCN
0	2.68372	0.304	0.031	0	Myeloid cells	CPM
3.17263e-228	2.68276	0.323	0.032	7.5791e-224	Endothelial	ST6GAL1
0	2.6776	0.269	0.009	0	Myeloid cells	SLCO2B1
0	2.67159	0.352	0.04	0	Myeloid cells	SFMBT2
9.08015e-80	2.66675	0.244	0.011	2.16916e-75	Medulla	GRIK1
2.19616e-120	2.66026	0.278	0.004	5.24642e-116	Medulla	SLC24A2
2.99088e-291	2.65657	0.186	0.01	7.14491e-287	AC1	ISM1
3.46227e-123	2.6475	0.3	0.039	8.27102e-119	Lymphoid cells	ARHGAP15
0	2.64113	0.315	0.028	0	Myeloid cells	HDAC9
0	2.63836	0.293	0.015	0	Myeloid cells	AOAH
9.53818e-203	2.626	0.208	0.009	2.27858e-198	Endothelial	SPRY1
8.00109e-127	2.62489	0.256	0.001	1.91138e-122	Medulla	MIAT
0	2.61636	0.501	0.061	0	AC1	AC022816.1
3.32719e-212	2.6162	0.274	0.028	7.94833e-208	AC2	AC097347.1
5.09528e-95	2.61054	0.278	0.009	1.21721e-90	Medulla	NLGN1
2.36787e-122	2.6036	0.221	0.015	5.6566e-118	Lymphoid cells	CD96
4.67776e-187	2.59644	0.387	0.077	1.11747e-182	Stromal	CALD1
3.3641e-222	2.59184	0.24	0.014	8.03649e-218	Endothelial	PLEKHG1
3.17533e-210	2.5869	0.205	0.008	7.58555e-206	Endothelial	COL8A1
2.19931e-91	2.58423	0.334	0.024	5.25393e-87	Medulla	DPP6
5.98495e-120	2.58407	0.162	0.005	1.42974e-115	Lymphoid cells	THEMIS
3.75855e-85	2.57572	0.291	0.014	8.9788e-81	Medulla	PCDH9
5.95927e-189	2.56864	0.181	0.005	1.42361e-184	Endothelial	TM4SF1
1.83097e-65	2.56842	0.349	0.044	4.374e-61	ZG	COL15A1
2.69135e-268	2.55818	0.402	0.105	6.42937e-264	AC1	GAS2
0	2.5391	0.343	0.042	0	Myeloid cells	FRMD4A
8.43712e-33	2.5302	0.166	0.023	2.01554e-28	ZG	MYOM1
1.34612e-159	2.52675	0.222	0.026	3.21575e-155	Endothelial	PLPP3
1.40743e-238	2.51666	0.177	0.002	3.3622e-234	Endothelial	KDR
0	2.50502	0.296	0.029	0	AC1	TERB1
2.65187e-194	2.49821	0.303	0.042	6.33504e-190	Endothelial	GSN
0	2.49141	0.341	0.047	0	Myeloid cells	SLC9A9
0	2.48637	0.3	0.023	0	Myeloid cells	CELF2
6.54067e-207	2.48217	0.194	0.005	1.5625e-202	Endothelial	ARHGAP29
1.33335e-137	2.47986	0.172	0.004	3.18525e-133	Lymphoid cells	STAT4
1.80756e-83	2.47963	0.294	0.016	4.31809e-79	Medulla	PRUNE2
2.75358e-183	2.47961	0.216	0.014	6.57802e-179	Endothelial	HECW2
5.08613e-172	2.47876	0.478	0.16	1.21503e-167	Stromal	AC098650.1
4.46821e-262	2.47428	0.314	0.058	1.06741e-257	AC1	ENOX1
0	2.47379	0.417	0.08	0	Myeloid cells	FKBP5
3.48619e-99	2.47252	0.171	0.012	8.32815e-95	Lymphoid cells	BCL2
5.91303e-84	2.47242	0.253	0.01	1.41256e-79	Medulla	DGKB
0	2.47017	0.365	0.044	0	Myeloid cells	FRMD4B
4.84476e-155	2.46259	0.238	0.022	1.15737e-150	Stromal	ZFPM2
5.97884e-176	2.44501	0.168	0.003	1.42828e-171	Stromal	SVEP1
0	2.43969	0.288	0.03	0	Myeloid cells	CSGALNACT1
0	2.43719	0.451	0.091	0	Myeloid cells	CARMIL1
1.36431e-85	2.4159	0.291	0.014	3.2592e-81	Medulla	MGAT4C
8.37657e-213	2.40557	0.177	0.003	2.00108e-208	Endothelial	EFNB2
6.72658e-72	2.40502	0.201	0.005	1.60691e-67	ZG	CYP11B2
1.69501e-214	2.40439	0.17	0.002	4.0492e-210	Endothelial	DNASE1L3
0	2.40091	0.214	0.004	0	Myeloid cells	SYK
1.94518e-170	2.39971	0.22	0.018	4.64683e-166	Endothelial	F8
8.96413e-129	2.39277	0.221	0.026	2.14144e-124	Stromal	LHFPL6
6.89201e-204	2.39223	0.252	0.04	1.64643e-199	ZG-like	ANO4
0	2.38772	0.842	0.187	0	AC2	CBY3
7.39949e-153	2.38563	0.194	0.016	1.76766e-148	Endothelial	NRG3
3.82904e-127	2.38547	0.136	0.005	9.1472e-123	Stromal	AC020637.1
3.5446e-78	2.38491	0.334	0.028	8.4677e-74	Medulla	AGBL4
1.80573e-68	2.38165	0.238	0.014	4.3137e-64	Medulla	PCSK2
1.18868e-93	2.37932	0.197	0.017	2.83965e-89	Lymphoid cells	ETS1
1.89515e-126	2.37913	0.19	0.028	4.52733e-122	AC2	AC007221.2
3.31197e-95	2.37794	0.262	0.006	7.91197e-91	Medulla	SPOCK3
1.41672e-74	2.375	0.306	0.023	3.3844e-70	Medulla	CADM2
1.85211e-73	2.37458	0.225	0.008	4.42451e-69	Medulla	LINGO2
0	2.37419	0.228	0.018	0	Myeloid cells	C1QA
4.3631e-169	2.37338	0.192	0.011	1.0423e-164	Endothelial	RAPGEF5
7.08777e-118	2.3659	0.195	0.034	1.6932e-113	AC2	ADGRG2
0	2.36556	0.221	0.014	0	Myeloid cells	NPL
4.76276e-61	2.36541	0.328	0.046	1.13778e-56	Medulla	NEBL
3.88433e-105	2.36107	0.284	0.041	9.27928e-101	Lymphoid cells	CELF2
0	2.35893	0.255	0.024	0	Myeloid cells	MARCH1
4.53492e-267	2.34794	0.244	0.024	1.08335e-262	AC1	AC115622.1
8.15953e-195	2.33294	0.175	0.005	1.94923e-190	Endothelial	PODXL
7.09572e-96	2.33188	0.157	0.01	1.6951e-91	Lymphoid cells	SYTL3
0	2.32663	0.221	0.011	0	Myeloid cells	ADAP2
0	2.32311	0.229	0.013	0	Myeloid cells	FYB1
6.13563e-158	2.31519	0.155	0.003	1.46574e-153	Stromal	COL1A1
0	2.31327	0.388	0.078	2.61019e-308	CSEM	MSMO1
1.30582e-65	2.30726	0.291	0.023	3.11946e-61	Medulla	SLIT3
0	2.30617	0.197	0.007	0	Myeloid cells	VSIG4
0	2.30539	0.388	0.077	0	Myeloid cells	LDLRAD4
5.38219e-173	2.29644	0.196	0.01	1.28575e-168	Endothelial	IGFBP4
6.82287e-163	2.29092	0.209	0.013	1.62992e-158	Endothelial	ETS1
0	2.29064	0.24	0.024	0	Myeloid cells	KCNMA1
1.63956e-59	2.29034	0.25	0.019	3.91674e-55	Medulla	GALNT13
5.96296e-133	2.2704	0.226	0.026	1.42449e-128	Stromal	AC012409.2
2.3329e-148	2.26591	0.237	0.03	5.57306e-144	Endothelial	HLA-E
2.09813e-101	2.26012	0.225	0.002	5.01222e-97	Medulla	TH
1.57941e-120	2.25996	0.273	0.039	3.77305e-116	Stromal	IGFBP5
8.67387e-134	2.25879	0.217	0.031	2.0721e-129	Endothelial	PDE4D
3.56329e-91	2.24976	0.228	0.033	8.51234e-87	Lymphoid cells	PRKCH
0	2.23923	0.277	0.024	0	Myeloid cells	ARHGAP15
3.57296e-61	2.23504	0.138	0.002	8.53544e-57	Medulla	PENK
2.92283e-78	2.21078	0.174	0.015	6.98234e-74	Lymphoid cells	CD53
7.48219e-127	2.21049	0.239	0.041	1.78742e-122	Endothelial	ARHGAP26
1.9458e-166	2.20974	0.236	0.058	4.64833e-162	AC3	FBLN1
3.32656e-83	2.20629	0.228	0.004	7.94681e-79	Medulla	PAK3
7.13488e-299	2.19941	0.252	0.03	1.70445e-294	Myeloid cells	ARHGAP24
1.13349e-55	2.19505	0.344	0.054	2.70779e-51	Medulla	NRXN3
1.12938e-237	2.19292	0.134	0.004	2.69798e-233	Myeloid cells	RGS1
2.6384e-100	2.18996	0.675	0.111	6.30288e-96	ZG	MCOLN3
6.37882e-92	2.18733	0.362	0.113	1.52384e-87	Lymphoid cells	PARP8
1.50862e-242	2.18253	0.434	0.082	3.60394e-238	AC2	EYS
5.40592e-221	2.182	0.253	0.049	1.29142e-216	AC1	AFF3
1.27216e-63	2.18049	0.198	0.034	3.03906e-59	Lymphoid cells	AOAH
1.18279e-88	2.17924	0.151	0.009	2.82558e-84	Lymphoid cells	IKZF1
2.86876e-124	2.16959	0.23	0.038	6.85319e-120	Endothelial	LIFR
0	2.16594	0.742	0.163	0	ZR	SULT2A1
1.17909e-305	2.1657	0.161	0.005	2.81673e-301	Myeloid cells	GLDN
6.08234e-58	2.16123	0.256	0.019	1.45301e-53	Medulla	PPFIA2
3.34075e-81	2.15079	0.238	0.005	7.98072e-77	Medulla	PLCB4
7.67611e-143	2.14997	0.125	0.003	1.83375e-138	Endothelial	PCDH17
2.82968e-106	2.14723	0.123	0.001	6.75981e-102	Lymphoid cells	CD69
8.52985e-93	2.14553	0.225	0.041	2.0377e-88	Stromal	MGP
2.53296e-53	2.14223	0.209	0.015	6.05098e-49	Medulla	ERBB4
2.81645e-249	2.14014	0.337	0.071	6.72821e-245	AC1	MYO18B
6.21103e-108	2.13555	0.12	0.001	1.48375e-103	Lymphoid cells	GZMA
3.39054e-272	2.13382	0.207	0.018	8.09966e-268	Myeloid cells	PELI1
3.11451e-211	2.13205	0.463	0.113	7.44026e-207	AC2	TMEM129
7.89524e-118	2.13124	0.197	0.027	1.88609e-113	Endothelial	MCTP2
1.13829e-125	2.12972	0.148	0.006	2.71927e-121	Stromal	FBLN5
2.21389e-87	2.12642	0.181	0.001	5.28876e-83	Medulla	NTNG1
3.68811e-75	2.12512	0.147	0.013	8.81053e-71	Lymphoid cells	CD44
2.05636e-94	2.12429	0.206	0.002	4.91243e-90	Medulla	HAND2-AS1
2.47944e-289	2.1227	0.374	0.093	5.92312e-285	Myeloid cells	CD74
2.88188e-298	2.11891	0.191	0.01	6.88453e-294	Myeloid cells	APBB1IP
3.03073e-269	2.11856	0.218	0.021	7.24012e-265	Myeloid cells	MAF
1.37651e-75	2.11713	0.11	0.005	3.28835e-71	Lymphoid cells	TOX
8.19995e-122	2.11384	0.186	0.014	1.95889e-117	Stromal	EBF1
2.66348e-123	2.10273	0.136	0.004	6.36278e-119	Stromal	EFEMP1
3.55675e-69	2.10027	0.328	0.108	8.49673e-65	Lymphoid cells	CXCR4
1.05046e-93	2.09972	0.136	0.005	2.50945e-89	Lymphoid cells	CD247
9.70053e-109	2.09794	0.155	0.01	2.31736e-104	Stromal	NID1
1.09616e-40	2.09586	0.308	0.053	2.61862e-36	ZG	ZNF331
4.31321e-71	2.09408	0.241	0.009	1.03038e-66	Medulla	GRIK2
3.07647e-174	2.09024	0.245	0.05	7.34938e-170	AC4	MTMR8
2.19153e-166	2.08831	0.144	0.003	5.23534e-162	Endothelial	CAVIN2
2.81051e-134	2.08781	0.194	0.021	6.71402e-130	Endothelial	PECAM1
8.69092e-58	2.08779	0.247	0.016	2.07617e-53	Medulla	ADGRB3
3.44391e-60	2.08551	0.253	0.013	8.22715e-56	ZG	ATP10A
2.18077e-293	2.08346	0.356	0.086	5.20965e-289	Myeloid cells	RNF149
1.09073e-276	2.0789	0.314	0.062	2.60566e-272	Myeloid cells	NRP1
0	2.077	0.152	0.002	0	Myeloid cells	MS4A4E
1.09813e-291	2.07533	0.185	0.01	2.62333e-287	Myeloid cells	HCLS1
5.67232e-97	2.07188	0.147	0.012	1.35506e-92	Stromal	GPX3
1.06532e-99	2.07181	0.182	0.021	2.54495e-95	Stromal	COL4A1
1.32091e-67	2.05546	0.203	0.051	3.15553e-63	Stromal	USP53
0	2.05492	0.416	0.109	0	Myeloid cells	MEF2A
1.11669e-235	2.05357	0.172	0.014	2.66767e-231	Myeloid cells	MAFB
1.44871e-118	2.04855	0.105	0.002	3.46082e-114	Endothelial	FCN3
6.09468e-225	2.04847	0.206	0.026	1.45596e-220	Myeloid cells	RNASE1
7.681e-184	2.04491	0.203	0.029	1.83491e-179	CSEM	INSIG1
6.59122e-181	2.04039	0.155	0.02	1.57458e-176	Myeloid cells	GALNTL6
6.08526e-123	2.03962	0.224	0.032	1.45371e-118	Endothelial	IFITM2
1.92829e-242	2.03875	0.26	0.05	4.6065e-238	Myeloid cells	EPB41L2
1.09373e-116	2.03799	0.247	0.047	2.61282e-112	Endothelial	IFITM3
1.76546e-94	2.03492	0.145	0.02	4.21751e-90	AC2	DUS4L
4.53117e-131	2.03286	0.364	0.118	1.08245e-126	Endothelial	PTPRM
3.00842e-128	2.02764	0.198	0.023	7.18682e-124	Endothelial	SASH1
5.29052e-275	2.02455	0.195	0.014	1.26385e-270	Myeloid cells	DOCK2
6.0975e-128	2.01564	0.119	0.003	1.45663e-123	Endothelial	CALCRL
2.24216e-153	2.01448	0.185	0.03	5.3563e-149	CSEM	POLE2
1.19081e-71	2.01258	0.148	0.015	2.84472e-67	Lymphoid cells	PRKCB
1.04074e-71	2.01243	0.123	0.013	2.48623e-67	Stromal	STEAP4
3.39313e-79	2.01045	0.12	0.005	8.10584e-75	Lymphoid cells	LINC01934
1.8207e-160	2.0103	0.142	0.003	4.34948e-156	Endothelial	TEK
1.00786e-58	2.00407	0.162	0.004	2.40769e-54	Medulla	SAMD5
4.41538e-290	1.99922	0.168	0.006	1.05479e-285	Myeloid cells	PIK3R5
2.68247e-100	1.9967	0.283	0.082	6.40816e-96	Endothelial	TIMP3
3.3769e-278	1.99632	0.178	0.01	8.06707e-274	Myeloid cells	ATP8B4
5.51169e-237	1.996	0.246	0.041	1.31669e-232	Myeloid cells	CTSB
2.55699e-46	1.99523	0.336	0.05	6.10838e-42	ZG	ANO4
4.46049e-59	1.99129	0.203	0.008	1.06557e-54	Medulla	KCNQ5
1.34754e-111	1.98599	0.171	0.018	3.21913e-107	Endothelial	ETS2
1.2743e-101	1.98397	0.164	0.015	3.04418e-97	Stromal	C1S
1.10309e-58	1.98335	0.221	0.056	2.63516e-54	Lymphoid cells	RIPOR2
5.63211e-159	1.98226	0.22	0.036	1.34545e-154	ZG-like	VCAN
3.02343e-66	1.97446	0.274	0.081	7.22266e-62	Lymphoid cells	LINC01619
3.61776e-51	1.9688	0.422	0.082	8.64247e-47	ZG	SYN3
1.45531e-101	1.9618	0.286	0.067	3.4766e-97	Stromal	RBMS3
1.0074e-225	1.96052	0.134	0.006	2.40657e-221	Myeloid cells	SAMSN1
2.91533e-274	1.96023	0.134	0.002	6.96442e-270	Myeloid cells	ADAM28
6.90353e-113	1.95058	0.134	0.004	1.64919e-108	Stromal	NPY1R
1.84534e-220	1.94863	0.122	0.005	4.40834e-216	Myeloid cells	KCNQ3
1.24538e-284	1.94633	0.155	0.005	2.97509e-280	Myeloid cells	CSF1R
2.38813e-138	1.94485	0.129	0.013	5.705e-134	CSEM	AC024563.1
1.83423e-221	1.93938	0.185	0.02	4.38179e-217	Myeloid cells	MCTP1
2.08585e-131	1.93767	0.12	0.004	4.98289e-127	Endothelial	ERG
3.25527e-51	1.93766	0.37	0.055	7.77653e-47	ZG	NR4A2
3.26016e-117	1.93729	0.131	0.008	7.78821e-113	Endothelial	ITPRIP
3.67206e-96	1.93672	0.184	0.03	8.77218e-92	Endothelial	NOSTRIN
4.65181e-139	1.93606	0.221	0.043	1.11127e-134	AC1	CASC16
6.19032e-96	1.9353	0.173	0.021	1.4788e-91	Stromal	SLIT3
2.26861e-308	1.93295	0.148	0.002	5.41949e-304	Myeloid cells	FGD2
6.30301e-244	1.92995	0.17	0.012	1.50573e-239	Myeloid cells	PTPRJ
1.61617e-257	1.9286	0.136	0.004	3.86088e-253	Myeloid cells	DLEU7
3.96283e-97	1.92843	0.259	0.079	9.46681e-93	AC2	ATAD1
1.34778e-107	1.92046	0.257	0.058	3.21971e-103	Endothelial	TACC1
1.4776e-45	1.91957	0.25	0.031	3.52985e-41	Medulla	EML5
2.23033e-92	1.91884	0.145	0.021	5.32803e-88	AC2	ANKRD7
8.37924e-120	1.91827	0.133	0.008	2.00172e-115	Endothelial	AC007100.1
8.89557e-127	1.91366	0.117	0.003	2.12506e-122	Endothelial	ID1
2.14132e-93	1.91202	0.156	0.015	5.1154e-89	Stromal	BICC1
1.08504e-87	1.91134	0.222	0.04	2.59205e-83	Stromal	NR2F2
1.11513e-211	1.9063	0.346	0.102	2.66394e-207	AC1	SMS
4.71707e-53	1.90572	0.209	0.012	1.12686e-48	Medulla	GRIP1
8.22103e-204	1.9057	0.151	0.013	1.96392e-199	Myeloid cells	LGMN
1.72039e-142	1.90484	0.119	0.002	4.10983e-138	Endothelial	CLEC14A
6.25268e-46	1.90354	0.312	0.052	1.4937e-41	Medulla	RGS5
1.10454e-237	1.90117	0.17	0.012	2.63864e-233	Myeloid cells	CPVL
1.653e-99	1.89731	0.182	0.046	3.94885e-95	ZG-like	DACH1
1.74565e-58	1.89672	0.181	0.006	4.17018e-54	Medulla	CNKSR2
3.87706e-126	1.89642	0.105	0.002	9.26192e-122	Endothelial	TLL1
2.40159e-49	1.89573	0.266	0.027	5.73715e-45	Medulla	UNC80
4.7809e-53	1.88086	0.512	0.131	1.14211e-48	ZG	PDZRN3
8.77929e-135	1.87734	0.37	0.17	2.09728e-130	AC4	RAPGEF6
3.93835e-82	1.87722	0.132	0.013	9.40833e-78	Stromal	PCDH9
1.63302e-128	1.87486	0.266	0.037	3.90112e-124	ZR	TSPAN12
3.53347e-91	1.87192	0.189	0.032	8.44111e-87	Endothelial	A2M
1.41475e-72	1.87005	0.172	0.002	3.37971e-68	Medulla	ELAVL4
7.13498e-83	1.86663	0.109	0.002	1.70448e-78	Lymphoid cells	ITK
2.18481e-120	1.86663	0.118	0.004	5.21929e-116	Endothelial	DYSF
1.27449e-52	1.86501	0.191	0.009	3.04463e-48	Medulla	SNTG1
7.40093e-51	1.86428	0.222	0.016	1.76801e-46	Medulla	CDH18
5.3271e-77	1.864	0.168	0.052	1.27259e-72	ZG-like	NR4A2
6.82183e-178	1.86094	0.12	0.008	1.62967e-173	Myeloid cells	FGF13
1.57024e-52	1.85956	0.126	0.017	3.75114e-48	Lymphoid cells	BCL11B
4.05242e-113	1.85914	0.422	0.19	9.68083e-109	Endothelial	INSR
7.35987e-78	1.84946	0.161	0.022	1.7582e-73	Stromal	NAV2
6.33417e-80	1.84899	0.132	0.015	1.51317e-75	Stromal	NEGR1
5.88935e-72	1.83223	0.177	0.034	1.40691e-67	Stromal	AC087521.3
5.45202e-180	1.82677	0.213	0.041	1.30243e-175	Myeloid cells	USP53
4.4246e-186	1.82654	0.136	0.011	1.05699e-181	Myeloid cells	GABRB2
2.17327e-90	1.82354	0.205	0.039	5.19171e-86	Endothelial	NR2F2
4.05605e-145	1.82342	0.275	0.089	9.6895e-141	AC1	FAM135A
7.64581e-84	1.82333	0.106	0.008	1.82651e-79	Endothelial	PKHD1L1
7.06393e-96	1.8208	0.131	0.012	1.6875e-91	Endothelial	MMRN2
2.12745e-193	1.82068	0.266	0.066	5.08226e-189	Myeloid cells	ZFP36L1
7.60442e-53	1.81739	0.249	0.125	1.81662e-48	AC2	VPS37B
5.02052e-129	1.8167	0.25	0.076	1.19935e-124	AC4	RPS6KB1
3.8122e-140	1.81481	0.291	0.06	9.10697e-136	AC2	EIF4H
1.40792e-212	1.8129	0.286	0.07	3.36338e-208	Myeloid cells	MYO5A
1.19328e-115	1.80819	0.105	0.01	2.85062e-111	CSEM	FGG
2.52137e-109	1.80256	0.109	0.004	6.02329e-105	Endothelial	EFNB1
7.43706e-49	1.80202	0.175	0.008	1.77664e-44	Medulla	CLSTN2
1.97039e-138	1.79929	0.211	0.029	4.70707e-134	AC2	AL033529.1
8.5221e-191	1.7983	0.239	0.055	2.03585e-186	Myeloid cells	FGD4
4.18261e-82	1.79462	0.244	0.085	9.99184e-78	AC2	TNPO3
6.66655e-48	1.79101	0.238	0.02	1.59257e-43	Medulla	DYNC1I1
1.77599e-74	1.78961	0.179	0.042	4.24266e-70	Endothelial	TMTC1
6.39439e-209	1.78935	0.118	0.004	1.52756e-204	Myeloid cells	AL590385.2
7.00903e-82	1.78686	0.124	0.012	1.67439e-77	Endothelial	MARCKS
6.28875e-183	1.78639	0.17	0.024	1.50232e-178	Myeloid cells	DIRC3
0	1.78229	0.612	0.272	0	Myeloid cells	PLXDC2
2.39455e-83	1.78011	0.176	0.06	5.72035e-79	CSEM	AC004917.1
2.55115e-131	1.77826	0.306	0.112	6.09444e-127	AC4	CGGBP1
1.82229e-68	1.77782	0.191	0.052	4.35327e-64	Endothelial	ROBO2
2.80184e-217	1.77714	0.128	0.006	6.69331e-213	Myeloid cells	COLEC12
1.18269e-89	1.77397	0.122	0.012	2.82534e-85	Endothelial	ENG
2.63339e-87	1.77162	0.135	0.01	6.29091e-83	Stromal	C1R
1.37796e-208	1.76825	0.117	0.004	3.2918e-204	Myeloid cells	FCGR2A
1.91575e-215	1.76799	0.152	0.009	4.57654e-211	Myeloid cells	FLI1
6.89876e-145	1.76756	0.149	0.023	1.64805e-140	Myeloid cells	LYVE1
4.86939e-83	1.76575	0.155	0.024	1.16325e-78	Endothelial	HEG1
1.19455e-50	1.76239	0.113	0.017	2.85365e-46	Stromal	FN1
8.92255e-150	1.7621	0.247	0.079	2.13151e-145	Myeloid cells	RBPJ
1.60518e-68	1.76041	0.101	0.009	3.83462e-64	Stromal	PAPPA
4.71666e-44	1.75979	0.15	0.028	1.12676e-39	Lymphoid cells	FYB1
1.73349e-80	1.75766	0.14	0.012	4.14113e-76	Stromal	NR2F1
3.03496e-79	1.75686	0.174	0.034	7.25022e-75	Endothelial	PRCP
8.49964e-247	1.75251	0.417	0.142	2.03048e-242	Myeloid cells	DPYD
5.13743e-52	1.75249	0.195	0.047	1.22728e-47	Lymphoid cells	PIP4K2A
7.80024e-50	1.75132	0.209	0.012	1.8634e-45	Medulla	KCNMB2
3.59722e-181	1.75072	0.41	0.156	8.5934e-177	AC1	RNF145
3.06427e-151	1.74855	0.185	0.028	7.32023e-147	CSEM	SQLE
6.76132e-75	1.74577	0.137	0.026	1.61521e-70	AC2	PCDH11X
1.6595e-110	1.74538	0.114	0.004	3.96438e-106	Endothelial	TGM2
2.42179e-137	1.74239	0.116	0.002	5.78542e-133	Endothelial	EGFL7
5.63951e-207	1.73732	0.313	0.093	1.34722e-202	Myeloid cells	ATG7
8.31153e-80	1.73726	0.128	0.009	1.98554e-75	Stromal	EDNRB
7.67942e-150	1.73723	0.276	0.08	1.83454e-145	CSEM	EML6
1.14663e-48	1.73697	0.181	0.007	2.73919e-44	Medulla	ICA1
4.19666e-75	1.73659	0.106	0.006	1.00254e-70	Stromal	CXCL12
1.28391e-65	1.73539	0.128	0	3.06714e-61	Medulla	HAND2
8.38983e-179	1.73482	0.227	0.049	2.00425e-174	Myeloid cells	SLC8A1
4.29307e-181	1.7343	0.145	0.013	1.02557e-176	Myeloid cells	C1QB
4.94244e-199	1.73416	0.211	0.028	1.1807e-194	Myeloid cells	ST6GAL1
1.70638e-38	1.73054	0.172	0.014	4.07638e-34	Medulla	FSTL5
1.76119e-37	1.72534	0.194	0.019	4.20732e-33	Medulla	BMPR1B
2.71267e-31	1.72418	0.263	0.045	6.48031e-27	ZG	VCAN
1.4309e-79	1.72322	0.209	0.055	3.41828e-75	Endothelial	PITPNC1
2.44433e-38	1.72244	0.198	0.068	5.83925e-34	Lymphoid cells	ZFP36L2
2.68758e-213	1.72174	0.114	0.003	6.42037e-209	Myeloid cells	TGFBI
7.59707e-128	1.71862	0.134	0.02	1.81486e-123	AC1	RELN
1.56722e-164	1.71807	0.273	0.066	3.74392e-160	AC1	ASIP
1.67877e-47	1.71718	0.172	0.007	4.01042e-43	Medulla	DANT2
5.2771e-77	1.71621	0.136	0.013	1.26065e-72	Stromal	NEURL1B
3.1298e-104	1.71567	0.15	0.01	7.47679e-100	ZR	CYB5A
3.01456e-81	1.71475	0.117	0.011	7.20148e-77	Endothelial	ELK3
4.53822e-164	1.71385	0.15	0.018	1.08414e-159	Myeloid cells	CTSC
1.30717e-28	1.71069	0.338	0.115	3.12271e-24	Medulla	ROBO1
4.91932e-209	1.70592	0.132	0.006	1.17518e-204	Myeloid cells	TNFRSF1B
2.45082e-45	1.70143	0.416	0.098	5.85476e-41	Medulla	HS6ST3
1.74576e-37	1.69715	0.388	0.11	4.17044e-33	Medulla	RGS7
2.46106e-53	1.69195	0.124	0.014	5.87923e-49	Lymphoid cells	SLC38A1
1.82743e-37	1.69109	0.356	0.075	4.36554e-33	ZG	PLD5
2.41085e-107	1.6906	0.105	0.004	5.75927e-103	Endothelial	HYAL2
1.0636e-177	1.68936	0.15	0.016	2.54082e-173	Myeloid cells	LYN
4.30359e-179	1.68936	0.134	0.011	1.02808e-174	Myeloid cells	MGAT4A
7.30041e-87	1.68684	0.318	0.109	1.74399e-82	Endothelial	CD74
9.42627e-115	1.6853	0.101	0.01	2.25184e-110	Myeloid cells	THBS1
3.05444e-72	1.68486	0.123	0.015	7.29676e-68	Endothelial	KLF2
6.05637e-40	1.67982	0.166	0.01	1.44681e-35	Medulla	UNC5D
8.23062e-33	1.67676	0.269	0.059	1.96621e-28	Medulla	ASTN2
8.16913e-191	1.67654	0.109	0.004	1.95152e-186	Myeloid cells	SH3TC1
9.96491e-169	1.67375	0.329	0.1	2.38052e-164	CSEM	HMGCR
3.33015e-33	1.67352	0.147	0.013	7.9554e-29	Medulla	CNTNAP5
4.92281e-97	1.66808	0.296	0.078	1.17601e-92	Endothelial	DOCK4
5.64132e-141	1.668	0.266	0.087	1.34766e-136	AC1	SYTL2
3.64781e-27	1.66797	0.256	0.063	8.71424e-23	Medulla	ATP1A1
1.64402e-184	1.66533	0.114	0.005	3.92741e-180	Myeloid cells	MS4A4A
2.21613e-115	1.66106	0.237	0.047	5.29411e-111	AC2	AC004160.1
2.82366e-112	1.66091	0.225	0.058	6.74545e-108	AC1	EFCAB5
3.41147e-165	1.65876	0.104	0.006	8.14967e-161	Myeloid cells	AC100849.1
3.91e-101	1.65776	0.109	0.005	9.3406e-97	Endothelial	SH2D3C
3.27878e-34	1.65727	0.284	0.058	7.83268e-30	Medulla	PCLO
4.61178e-77	1.65478	0.113	0.011	1.10171e-72	Endothelial	ARHGAP31
7.38038e-64	1.65472	0.219	0.06	1.7631e-59	Stromal	PALLD
9.11873e-34	1.65345	0.238	0.036	2.17837e-29	Medulla	PPP2R2B
8.28534e-59	1.653	0.252	0.084	1.97928e-54	Stromal	TIMP3
9.5339e-76	1.65178	0.198	0.05	2.27755e-71	Endothelial	GRB10
7.43504e-76	1.65139	0.109	0.008	1.77616e-71	Stromal	RXFP1
3.22136e-159	1.65132	0.14	0.017	7.6955e-155	Myeloid cells	ANKH
3.33726e-60	1.65097	0.165	0.033	7.97238e-56	Stromal	COL4A2
4.5158e-36	1.648	0.194	0.019	1.07878e-31	Medulla	UNC79
6.85419e-82	1.64747	0.106	0.009	1.6374e-77	Endothelial	RASGRF2
7.91475e-85	1.64359	0.105	0.007	1.89075e-80	Endothelial	FZD4
6.1411e-167	1.63899	0.153	0.017	1.46705e-162	Myeloid cells	IRAK3
1.87568e-58	1.63754	0.156	0.002	4.48081e-54	Medulla	ADAMTS19
1.93247e-165	1.63737	0.151	0.014	4.61647e-161	Myeloid cells	PTPRC
2.68835e-137	1.63634	0.181	0.04	6.42221e-133	Myeloid cells	FCHO2
2.27375e-49	1.63502	0.153	0.004	5.43176e-45	Medulla	GRIA4
3.16108e-52	1.62922	0.172	0.005	7.55151e-48	Medulla	EYA4
8.27468e-152	1.62854	0.185	0.037	1.97674e-147	Myeloid cells	SPATS2L
4.6382e-48	1.62846	0.2	0.074	1.10802e-43	Stromal	KAZN
6.29447e-140	1.6244	0.272	0.07	1.50369e-135	AC1	AL138733.1
3.12528e-117	1.61547	0.103	0.002	7.46599e-113	Endothelial	ESAM
2.52682e-161	1.61042	0.18	0.029	6.03631e-157	Myeloid cells	CHN2
4.6236e-148	1.60958	0.318	0.105	1.10453e-143	CSEM	HSPE1-MOB4
3.16254e-63	1.60759	0.111	0.014	7.55499e-59	Endothelial	DUSP6
4.26254e-33	1.60412	0.19	0.015	1.01828e-28	ZG	VSNL1
3.25358e-29	1.60243	0.176	0.019	7.77248e-25	ZG	NTM
1.26004e-251	1.60211	0.535	0.233	3.01011e-247	AC1	FTO
7.90854e-78	1.60135	0.103	0.009	1.88927e-73	Endothelial	SORBS1
1.2482e-71	1.59681	0.147	0.001	2.98182e-67	Medulla	PNMT
1.02038e-129	1.59578	0.324	0.103	2.43757e-125	ZG-like	MCOLN3
1.12371e-38	1.59191	0.185	0.082	2.68442e-34	Endothelial	SYN3
1.61166e-69	1.58791	0.11	0.009	3.85009e-65	Stromal	SERPING1
1.04178e-107	1.58689	0.168	0.022	2.4887e-103	AC2	ELL
1.88788e-39	1.57984	0.181	0.012	4.50995e-35	Medulla	FIGNL1
2.1427e-74	1.57735	0.834	0.323	5.11869e-70	ZG	PCDH15
3.30787e-29	1.57351	0.184	0.024	7.90218e-25	Medulla	NOS1AP
3.07523e-41	1.5735	0.138	0.005	7.34641e-37	Medulla	CNTN3
2.40954e-125	1.57323	0.341	0.122	5.75616e-121	ZG-like	PDZRN3
9.17378e-66	1.57198	0.111	0.011	2.19152e-61	Stromal	COL6A1
1.3124e-29	1.57159	0.256	0.047	3.13519e-25	ZG	MC2R
2.41093e-120	1.56993	0.573	0.251	5.75947e-116	ZR	MT2A
5.50159e-48	1.56986	0.15	0.042	1.31427e-43	Endothelial	ZFP36
1.59657e-61	1.56883	0.157	0.037	3.81404e-57	Endothelial	CD81
7.90031e-168	1.56654	0.6	0.249	1.88731e-163	AC2	SP100
1.22802e-54	1.56297	0.174	0.041	2.93361e-50	Stromal	LIFR
2.65252e-95	1.56149	0.165	0.038	6.3366e-91	AC4	AL353052.1
6.99061e-38	1.5584	0.15	0.008	1.66999e-33	Medulla	GABRB3
3.70107e-38	1.55811	0.101	0.014	8.84149e-34	Lymphoid cells	CDC14A
1.74582e-71	1.55429	0.133	0.02	4.17058e-67	Endothelial	PALM2-AKAP2
9.43608e-25	1.55229	0.2	0.038	2.25418e-20	Medulla	CTNNA3
1.08109e-65	1.55216	0.116	0.015	2.58263e-61	Endothelial	CMAHP
1.25973e-39	1.55186	0.147	0.007	3.00936e-35	Medulla	MYT1L
3.56815e-73	1.55082	0.115	0.01	8.52395e-69	Stromal	RIPOR3
7.55496e-300	1.54983	0.851	0.354	1.8048e-295	AC2	SLC26A3
1.51675e-65	1.5469	0.175	0.043	3.62335e-61	Endothelial	ZEB1
4.09958e-44	1.54477	0.256	0.101	9.79349e-40	Lymphoid cells	ANKRD44
1.58138e-47	1.54419	0.431	0.245	3.77777e-43	Lymphoid cells	ACTB
5.50056e-62	1.54365	0.128	0.014	1.31403e-57	Stromal	RAPGEF5
1.28814e-35	1.54279	0.103	0.015	3.07725e-31	Lymphoid cells	CLEC2D
9.27318e-32	1.53511	0.15	0.011	2.21527e-27	Medulla	NOVA1
3.49322e-121	1.53185	0.222	0.057	8.34496e-117	CSEM	IDI1
1.81137e-35	1.53179	0.166	0.011	4.32718e-31	Medulla	AC134511.1
1.36877e-40	1.52904	0.169	0.007	3.26986e-36	Medulla	MAP2
1.47122e-34	1.52903	0.118	0.024	3.5146e-30	Lymphoid cells	KLF12
8.20918e-54	1.52738	0.118	0.019	1.96109e-49	Stromal	ABCA6
3.60227e-42	1.52551	0.138	0.004	8.60545e-38	Medulla	CACNA1B
3.87705e-43	1.51781	0.13	0.051	9.26189e-39	ZG-like	ZNF331
2.106e-35	1.51606	0.144	0.036	5.03101e-31	Lymphoid cells	STK17B
1.30266e-31	1.51438	0.412	0.122	3.11192e-27	ZG	LUZP2
3.43782e-35	1.51423	0.131	0.007	8.21261e-31	Medulla	RAB3C
1.19051e-61	1.51269	0.138	0.001	2.84402e-57	Medulla	RIMBP2
5.09206e-35	1.50848	0.195	0.069	1.21644e-30	Lymphoid cells	RASA2
5.13633e-25	1.50584	0.332	0.102	1.22702e-20	ZG	ATP1B3
7.0225e-34	1.50492	0.179	0.059	1.67761e-29	Lymphoid cells	HLA-B
8.98128e-34	1.50396	0.112	0.024	2.14554e-29	Lymphoid cells	FAM129A
6.04652e-45	1.50319	0.141	0.004	1.44445e-40	Medulla	ARFGEF3
1.96731e-72	1.50232	0.189	0.063	4.6997e-68	ZG-like	LRRC4C
3.6914e-28	1.49524	0.15	0.013	8.81838e-24	Medulla	CPE
4.09913e-60	1.49482	0.104	0.012	9.7924e-56	Stromal	NFASC
1.41853e-38	1.49452	0.141	0.005	3.38872e-34	Medulla	KCTD16
1.49376e-42	1.49275	0.125	0.003	3.56845e-38	Medulla	NTRK3
4.41313e-63	1.49232	0.122	0.014	1.05425e-58	Stromal	SETBP1
2.21464e-41	1.49143	0.188	0.098	5.29055e-37	ZG-like	ATP1B3
1.09421e-39	1.48925	0.107	0.014	2.61396e-35	Lymphoid cells	GNG2
1.01776e-39	1.48775	0.138	0.005	2.43132e-35	Medulla	PTPRN2
5.60265e-128	1.48159	0.265	0.077	1.33842e-123	CSEM	FDFT1
7.62546e-107	1.47989	0.193	0.059	1.82165e-102	AC1	AC004917.1
7.90356e-28	1.47633	0.433	0.165	1.88808e-23	ZG	SYNE1
2.88208e-37	1.47366	0.134	0.005	6.885e-33	Medulla	CYB561
2.2649e-25	1.47285	0.153	0.019	5.41061e-21	Medulla	CACNA1A
4.04368e-33	1.46962	0.118	0.025	9.65994e-29	Lymphoid cells	LCP1
1.116e-64	1.46961	0.113	0.011	2.66602e-60	Stromal	PDE1A
3.6541e-28	1.46876	0.341	0.103	8.72928e-24	Medulla	DLC1
1.36506e-77	1.46846	0.166	0.03	3.26099e-73	AC2	CDK15
2.01538e-33	1.46681	0.191	0.017	4.81453e-29	Medulla	NEGR1
1.0006e-39	1.46409	0.156	0.008	2.39032e-35	Medulla	CTNND2
4.34941e-30	1.46237	0.175	0.019	1.03903e-25	Medulla	CACNA1C
2.61798e-91	1.45891	0.149	0.033	6.2541e-87	AC4	AC114316.2
3.40261e-87	1.45778	0.238	0.094	8.1285e-83	AC3	GRB14
2.2291e-37	1.45655	0.105	0.019	5.32509e-33	Stromal	SLC2A3
9.14375e-24	1.4529	0.219	0.047	2.18435e-19	Medulla	CALM1
2.28471e-29	1.45151	0.228	0.038	5.45793e-25	Medulla	FMN2
1.32859e-91	1.4475	0.438	0.266	3.17387e-87	CSEM	PDK4
1.71658e-104	1.44723	0.258	0.088	4.10075e-100	CSEM	SYTL2
2.39933e-48	1.44681	0.185	0.055	5.73175e-44	Stromal	NAV3
6.99891e-89	1.44452	0.115	0.022	1.67197e-84	AC1	FLRT2
2.2512e-170	1.44311	0.432	0.154	5.3779e-166	AC1	LRRTM4
1.11703e-22	1.44079	0.19	0.032	2.66846e-18	ZG	VAT1L
4.70093e-56	1.43791	0.648	0.434	1.12301e-51	Lymphoid cells	B2M
6.78775e-20	1.43681	0.183	0.032	1.62153e-15	ZG	MCTP2
1.33781e-77	1.435	0.134	0.034	3.1959e-73	AC3	SAE1
1.32139e-124	1.43028	0.279	0.082	3.15667e-120	AC4	RPH3A
1.07208e-137	1.42738	0.366	0.161	2.56109e-133	AC1	UGCG
2.04555e-22	1.42492	0.113	0.038	4.88661e-18	Lymphoid cells	HLA-C
3.13049e-97	1.42411	0.214	0.06	7.47844e-93	AC4	EFCAB5
3.23133e-31	1.41724	0.1	0.018	7.71934e-27	Lymphoid cells	TMEM131L
1.18601e-30	1.41706	0.121	0.035	2.83327e-26	Stromal	A2M
2.70766e-102	1.41105	0.282	0.109	6.46834e-98	CSEM	FDX1P1
6.36928e-30	1.41018	0.145	0.047	1.52156e-25	Lymphoid cells	CCND3
1.04854e-28	1.40326	0.157	0.045	2.50486e-24	Lymphoid cells	SRGN
2.1859e-28	1.40275	0.181	0.082	5.22189e-24	Stromal	SYN3
1.06981e-90	1.40116	0.163	0.037	2.55566e-86	CSEM	VRTN
7.52864e-111	1.39957	0.384	0.137	1.79852e-106	AC2	TLK1
1.95518e-90	1.39916	0.249	0.115	4.67074e-86	AC1	LUZP2
4.28854e-97	1.39873	0.333	0.148	1.02449e-92	AC4	LINC01684
1.00173e-28	1.39635	0.377	0.11	2.39303e-24	ZG	CREM
1.7882e-40	1.39455	0.393	0.206	4.27183e-36	Lymphoid cells	MT-ND6
4.04575e-32	1.38913	0.491	0.173	9.6649e-28	ZG	MAML3
2.23082e-23	1.38901	0.124	0.039	5.32922e-19	Lymphoid cells	PFN1
6.8248e-30	1.38845	0.103	0.023	1.63038e-25	Lymphoid cells	OXNAD1
1.21535e-67	1.38693	0.262	0.116	2.90335e-63	ZG-like	LUZP2
1.04686e-21	1.38582	0.18	0.031	2.50084e-17	ZG	GALNT17
8.91908e-159	1.3837	0.598	0.311	2.13068e-154	ZG-like	PCDH15
3.94174e-74	1.3831	0.173	0.051	9.41643e-70	ZG-like	CALN1
1.35406e-32	1.38195	0.1	0.019	3.23471e-28	Lymphoid cells	STK10
2.93992e-85	1.37885	0.23	0.083	7.02317e-81	CSEM	QPCT
3.94476e-25	1.37863	0.166	0.02	9.42364e-21	ZG	NR4A1
6.01612e-185	1.37508	0.593	0.316	1.43719e-180	AC1	NOV
3.09155e-43	1.37488	0.101	0.013	7.3854e-39	Stromal	ADGRF5
1.49382e-22	1.37322	0.318	0.097	3.56859e-18	ZG	CADM1
3.21603e-27	1.36635	0.191	0.08	7.68278e-23	Lymphoid cells	INPP4B
2.37293e-61	1.36386	0.152	0.053	5.6687e-57	CSEM	CYP24A1
2.59324e-38	1.36359	0.182	0.062	6.19498e-34	Stromal	TACC1
1.47501e-31	1.36295	0.415	0.12	3.52365e-27	ZG	CACNA1D
4.57669e-208	1.3603	0.553	0.238	1.09333e-203	ZF	MT2A
9.81591e-91	1.35918	0.515	0.24	2.34492e-86	ZR	CYP11A1
1.20729e-26	1.35453	0.138	0.042	2.8841e-22	Lymphoid cells	HLA-A
4.35433e-228	1.35443	0.629	0.251	1.04021e-223	AC1	CTNNA2
2.16916e-40	1.35273	0.105	0.019	5.18191e-36	Stromal	GUCY1A2
4.94319e-59	1.34621	0.103	0.023	1.18088e-54	AC1	TMEM51-AS1
6.52088e-40	1.34463	0.117	0.024	1.55777e-35	Stromal	MAP1B
2.0014e-43	1.34442	0.159	0.043	4.78113e-39	Stromal	EGR1
7.19265e-25	1.34404	0.141	0.046	1.71825e-20	Lymphoid cells	AHNAK
3.09917e-44	1.34394	0.256	0.111	7.4036e-40	Stromal	AC058822.1
8.24612e-35	1.33232	0.34	0.194	1.96992e-30	Lymphoid cells	MBNL1
8.35867e-42	1.3295	0.119	0.023	1.9968e-37	Stromal	EPS8
2.88516e-29	1.32631	0.247	0.125	6.89236e-25	Lymphoid cells	CBLB
3.2237e-166	1.32242	0.588	0.319	7.70109e-162	CSEM	PAPSS2
6.32429e-73	1.31947	0.164	0.056	1.51081e-68	AC1	AGTR1
3.95609e-21	1.31941	0.225	0.046	9.45071e-17	ZG	KHDRBS2
0	1.31918	0.919	0.55	0	ZF	CYP17A1
1.86154e-51	1.31668	0.119	0.037	4.44704e-47	AC4	C4orf22
1.39577e-22	1.31637	0.291	0.077	3.33434e-18	ZG	DOCK3
5.31517e-31	1.3158	0.533	0.216	1.26974e-26	ZG	LIMCH1
9.96255e-48	1.31377	0.164	0.064	2.37995e-43	ZG-like	DCN
1.03565e-30	1.30626	0.356	0.192	2.47406e-26	Lymphoid cells	MT-ND5
1.34589e-26	1.30453	0.172	0.076	3.21521e-22	Lymphoid cells	CHST11
3.80269e-111	1.30399	0.213	0.058	9.08425e-107	ZF	POR
5.57051e-22	1.30179	0.121	0.036	1.33074e-17	Lymphoid cells	A2M
3.23758e-92	1.29781	0.255	0.102	7.73425e-88	AC1	POT1-AS1
1.78637e-135	1.29699	0.323	0.106	4.26746e-131	ZF	CACNA1D
5.28216e-34	1.29695	0.144	0.045	1.26186e-29	Stromal	TMTC1
3.81838e-15	1.29497	0.26	0.094	9.12172e-11	ZG	KLHL29
8.22603e-29	1.29453	0.512	0.21	1.96512e-24	ZG	RAPGEF4
2.40516e-22	1.29147	0.138	0.015	5.74568e-18	ZG	AC022217.3
2.97968e-18	1.29008	0.121	0.016	7.11815e-14	ZG	ZNF536
1.7707e-24	1.28984	0.329	0.093	4.23003e-20	ZG	LIMS1
3.01602e-21	1.2891	0.12	0.044	7.20497e-17	Lymphoid cells	CDC42SE2
3.60881e-20	1.28693	0.28	0.085	8.62108e-16	ZG	ZHX2
2.06368e-23	1.28673	0.266	0.06	4.92994e-19	ZG	JUNB
2.06889e-35	1.28624	0.171	0.061	4.94238e-31	Stromal	SH3D19
1.18564e-96	1.28192	0.436	0.192	2.83238e-92	AC2	CD55
4.46119e-44	1.28186	0.106	0.014	1.06573e-39	Stromal	IGFBP4
2.84749e-23	1.28113	0.101	0.031	6.80237e-19	Lymphoid cells	LINC01138
1.41481e-29	1.28062	0.159	0.059	3.37984e-25	Lymphoid cells	PITPNC1
2.99115e-79	1.28056	0.272	0.119	7.14557e-75	AC3	NAA25
1.03068e-18	1.28047	0.152	0.025	2.46218e-14	ZG	SLIT3
1.29665e-23	1.2802	0.106	0.032	3.09756e-19	Lymphoid cells	PDCD4
3.84711e-60	1.27961	0.129	0.04	9.19037e-56	AC3	VRTN
1.64203e-17	1.27572	0.125	0.018	3.92266e-13	ZG	ADGRB3
2.13347e-45	1.27567	0.115	0.03	5.09664e-41	AC2	CDH13
5.26023e-69	1.27427	0.212	0.087	1.25662e-64	AC3	RPH3A
2.75902e-37	1.27265	0.599	0.234	6.59102e-33	ZG	NRCAM
4.78663e-69	1.26774	0.175	0.061	1.14348e-64	CSEM	ACADSB
5.53473e-22	1.26671	0.145	0.056	1.32219e-17	Lymphoid cells	EMB
2.62475e-35	1.26258	0.19	0.067	6.27026e-31	Stromal	FOS
9.54178e-41	1.26231	0.121	0.025	2.27944e-36	Stromal	TPM4
4.86854e-73	1.26031	0.194	0.068	1.16305e-68	CSEM	PLD5
2.20742e-19	1.26028	0.273	0.083	5.2733e-15	ZG	SIK2
8.46981e-46	1.25791	0.234	0.078	2.02335e-41	Stromal	NRP1
9.48543e-160	1.25288	0.662	0.407	2.26598e-155	ZF	RIMS2
1.09365e-22	1.24463	0.132	0.046	2.61262e-18	Lymphoid cells	STK4
5.77547e-44	1.244	0.107	0.018	1.3797e-39	Stromal	CACNA1C
2.53308e-48	1.23934	0.235	0.082	6.05128e-44	ZR	TM7SF2
3.9812e-19	1.23929	0.128	0.016	9.5107e-15	ZG	RNF152
4.89558e-95	1.23272	0.318	0.137	1.16951e-90	CSEM	LRP1B
8.83537e-68	1.22519	0.159	0.049	2.11068e-63	CSEM	MIR22HG
4.60649e-64	1.22384	0.224	0.088	1.10044e-59	ZG-like	WDR63
6.79162e-16	1.22351	0.118	0.018	1.62245e-11	ZG	GOT1
4.28141e-71	1.22032	0.255	0.117	1.02278e-66	CSEM	PRKD3
1.27424e-16	1.21566	0.128	0.018	3.04403e-12	ZG	BICC1
1.10803e-90	1.21131	0.326	0.149	2.64697e-86	CSEM	SLC26A2
7.72867e-21	1.20683	0.113	0.041	1.8463e-16	Lymphoid cells	CNOT6L
1.27833e-60	1.20445	0.147	0.05	3.05379e-56	AC1	ZNF711
1.32904e-65	1.20166	0.1	0.02	3.17494e-61	AC4	MYBL2
3.77439e-22	1.20143	0.121	0.036	9.01664e-18	Lymphoid cells	HLA-E
1.43682e-53	1.20056	0.123	0.039	3.43241e-49	CSEM	ABCB4
2.56535e-50	1.19942	0.483	0.286	6.12835e-46	ZR	MTRNR2L12
5.72933e-138	1.19833	0.532	0.275	1.36868e-133	AC3	RBFOX1
2.95547e-67	1.19729	0.141	0.039	7.06032e-63	CSEM	PRSS23
3.57359e-67	1.19679	0.21	0.084	8.53695e-63	AC1	QPCT
7.83985e-73	1.1967	0.305	0.139	1.87286e-68	ZG-like	CACNB2
3.23278e-78	1.19414	0.128	0.03	7.72279e-74	ZF	AC104619.3
1.08053e-24	1.19362	0.104	0.03	2.58128e-20	Lymphoid cells	EVL
9.8408e-20	1.19276	0.291	0.089	2.35087e-15	ZG	SIAH2
4.97056e-21	1.18994	0.114	0.01	1.18742e-16	ZG	SLC24A3
2.99155e-30	1.18792	0.289	0.155	7.1465e-26	ZR	MTCO2P12
1.43427e-16	1.18752	0.101	0.042	3.42633e-12	Lymphoid cells	TMEM2
2.14843e-64	1.18701	0.222	0.07	5.13238e-60	AC2	NGLY1
1.54015e-50	1.18477	0.138	0.049	3.67926e-46	ZF	ZNF331
1.87476e-58	1.17924	0.125	0.02	4.47861e-54	AC2	NEUROD2
6.32751e-58	1.17797	0.142	0.047	1.51158e-53	CSEM	FGF9
2.99416e-62	1.17476	0.316	0.136	7.15274e-58	AC2	RNF10
4.7663e-16	1.17345	0.118	0.052	1.13862e-11	Lymphoid cells	RAP1GDS1
4.72042e-29	1.17286	0.671	0.368	1.12766e-24	ZG	RORA
3.67344e-22	1.17274	0.224	0.127	8.77547e-18	Lymphoid cells	RABGAP1L
4.19533e-135	1.16936	0.878	0.527	1.00222e-130	AC2	IGF2R
2.25852e-54	1.16642	0.251	0.093	5.39538e-50	AC2	HMGA2
2.06611e-70	1.16573	0.144	0.039	4.93572e-66	ZF	COL15A1
3.98257e-21	1.16528	0.125	0.011	9.51397e-17	ZG	FAM160A1
7.30049e-23	1.163	0.346	0.106	1.74401e-18	ZG	COL4A3
1.23471e-12	1.16265	0.128	0.027	2.9496e-08	ZG	UTY
2.10536e-62	1.15829	0.203	0.081	5.02949e-58	CSEM	FAM166B
1.60224e-17	1.15821	0.163	0.027	3.82758e-13	ZG	FLRT2
6.5311e-28	1.15736	0.574	0.259	1.56021e-23	ZG	MT2A
2.02739e-25	1.15548	0.111	0.038	4.84324e-21	Stromal	DGKG
2.92182e-59	1.15516	0.262	0.119	6.97993e-55	ZG-like	NXPH1
2.17366e-57	1.15228	0.422	0.207	5.19265e-53	ZR	PRKCA
4.23492e-28	1.15001	0.128	0.043	1.01168e-23	Stromal	NR2F1-AS1
9.2564e-11	1.14976	0.125	0.031	2.21126e-06	ZG	PGAP1
5.92691e-27	1.14942	0.12	0.038	1.41588e-22	Stromal	TIMP1
1.46013e-33	1.1488	0.131	0.043	3.4881e-29	AC2	AL353052.1
2.20728e-27	1.14714	0.242	0.105	5.27298e-23	Lymphoid cells	FKBP5
7.33537e-13	1.14675	0.128	0.03	1.75235e-08	ZG	PDK1
2.20063e-16	1.14579	0.13	0.058	5.2571e-12	Lymphoid cells	MDFIC
2.30788e-22	1.14298	0.157	0.068	5.5133e-18	Lymphoid cells	MYH9
7.01856e-90	1.13787	0.55	0.339	1.67666e-85	ZG-like	SLIT2
1.54399e-14	1.13671	0.311	0.132	3.68844e-10	ZG	FNDC3A
4.11389e-196	1.13418	0.911	0.654	9.82768e-192	AC2	CYP11B1
6.2779e-32	1.12948	0.135	0.036	1.49973e-27	Stromal	IFITM2
1.7174e-19	1.1289	0.13	0.057	4.1027e-15	Lymphoid cells	AC245297.3
1.18539e-257	1.12857	0.853	0.551	2.83179e-253	ZF	HSD3B2
4.50922e-13	1.12643	0.118	0.02	1.07721e-08	ZG	GALNT13
4.45463e-35	1.12585	0.133	0.047	1.06417e-30	AC2	PPTC7
4.65732e-101	1.12446	0.453	0.242	1.11259e-96	CSEM	HSPE1
3.52969e-32	1.12079	0.105	0.024	8.43208e-28	Stromal	PLEKHH2
1.33794e-64	1.12046	0.253	0.082	3.19621e-60	AC2	FAM166B
7.63728e-18	1.12016	0.113	0.038	1.82447e-13	Lymphoid cells	IFITM2
9.72541e-77	1.11844	0.395	0.205	2.3233e-72	ZG-like	SERINC5
4.8208e-18	1.11775	0.176	0.033	1.15164e-13	ZG	KCNJ5
1.89824e-61	1.11664	0.183	0.065	4.53471e-57	CSEM	CYP51A1
2.22054e-32	1.11512	0.184	0.069	5.30465e-28	Stromal	RBMS1
9.74133e-23	1.11464	0.182	0.085	2.32711e-18	Lymphoid cells	RUNX1
1.47276e-33	1.11281	0.111	0.022	3.51827e-29	Stromal	EPAS1
5.33186e-47	1.11239	0.11	0.038	1.27373e-42	AC1	LAMB1
1.17526e-90	1.11098	0.393	0.204	2.80757e-86	AC3	CBY3
3.73117e-54	1.10968	0.231	0.081	8.91339e-50	AC2	KIAA1024
1.38113e-97	1.10766	0.373	0.176	3.29938e-93	CSEM	LDLR
5.59863e-77	1.10463	0.291	0.157	1.33746e-72	AC1	SYNE1
1.01254e-31	1.10458	0.371	0.255	2.41885e-27	AC2	HSP90AA1
3.75188e-170	1.10366	0.704	0.452	8.96287e-166	AC1	DDX5
1.07066e-54	1.10347	0.108	0.027	2.5577e-50	AC1	LINC01846
3.60465e-19	1.101	0.182	0.096	8.61115e-15	Lymphoid cells	SYNE2
7.42394e-25	1.09969	0.439	0.159	1.77351e-20	ZG	DMD
2.5759e-54	1.09891	0.279	0.126	6.15356e-50	AC2	RABGAP1
1.95829e-43	1.09795	0.137	0.05	4.67817e-39	CSEM	CASC16
1.89217e-124	1.09753	0.472	0.232	4.5202e-120	ZF	CYP11A1
5.21754e-53	1.09746	0.14	0.048	1.24642e-48	CSEM	LINC02237
3.92416e-18	1.09588	0.336	0.115	9.37442e-14	ZG	ADAMTS9-AS2
2.94255e-15	1.09577	0.308	0.122	7.02946e-11	ZG	NHS
1.30549e-21	1.09438	0.125	0.045	3.11868e-17	Stromal	COL6A3
9.60541e-15	1.09365	0.149	0.03	2.29464e-10	ZG	NR4A3
7.23138e-97	1.08958	0.36	0.167	1.72751e-92	ZF	EEF1A1P12
4.81472e-16	1.08834	0.266	0.091	1.15019e-11	ZG	PRKD1
5.48554e-32	1.08756	0.128	0.064	1.31044e-27	CSEM	PDE10A
1.32215e-53	1.0849	0.392	0.187	3.15848e-49	ZR	EPHX1
8.7287e-22	1.08467	0.105	0.034	2.0852e-17	Stromal	KLF9
8.65699e-18	1.07921	0.37	0.154	2.06807e-13	ZG	UST
6.39865e-29	1.07782	0.141	0.043	1.52857e-24	Stromal	ZFP36
4.81402e-69	1.07055	0.195	0.07	1.15002e-64	ZF	BST2
4.75161e-19	1.07026	0.308	0.094	1.13511e-14	ZG	WDR63
8.64564e-61	1.06513	0.226	0.107	2.06536e-56	AC1	INO80D
1.81154e-22	1.06444	0.136	0.055	4.32759e-18	Stromal	OSMR
8.13762e-12	1.06221	0.145	0.042	1.944e-07	ZG	CNOT6L
2.88973e-20	1.06146	0.212	0.107	6.90329e-16	Lymphoid cells	MTCO1P40
1.73305e-13	1.06086	0.201	0.058	4.14009e-09	ZG	FOXK1
2.18574e-39	1.05912	0.149	0.067	5.22152e-35	CSEM	ARMCX3
1.15858e-141	1.05711	0.699	0.324	2.76773e-137	AC2	SLBP
3.57031e-14	1.05486	0.228	0.073	8.52912e-10	ZG	PIP5K1B
1.25766e-14	1.05363	0.27	0.096	3.00443e-10	ZG	KCNK3
2.87352e-29	1.05296	0.264	0.14	6.86454e-25	Stromal	RBPMS
1.54692e-11	1.05283	0.163	0.047	3.69544e-07	ZG	MIR100HG
2.47899e-53	1.05243	0.194	0.102	5.92206e-49	AC1	COL4A3
3.68182e-55	1.051	0.185	0.092	8.79549e-51	AC1	CADM1
5.73726e-84	1.05042	0.539	0.323	1.37057e-79	ZG-like	NOV
8.21948e-108	1.04795	0.47	0.226	1.96355e-103	AC1	RASGEF1B
7.85176e-13	1.04707	0.201	0.061	1.87571e-08	ZG	PER1
1.18605e-55	1.04455	0.247	0.085	2.83337e-51	AC2	TACC3
1.68993e-49	1.04429	0.193	0.076	4.03708e-45	ZG-like	INPP4B
3.2246e-14	1.04126	0.201	0.056	7.70324e-10	ZG	IRS1
2.1278e-49	1.04081	0.431	0.228	5.08311e-45	ZR	ASH2L
7.37694e-16	1.03942	0.123	0.054	1.76228e-11	Lymphoid cells	PIK3R1
9.20168e-34	1.0381	0.119	0.049	2.19819e-29	AC1	AP001372.1
1.61552e-181	1.03757	0.686	0.37	3.85932e-177	ZF	SCARB1
4.30321e-103	1.03618	0.377	0.167	1.02799e-98	ZF	STAR
5.66568e-68	1.03448	0.404	0.227	1.35347e-63	ZG-like	NRCAM
2.47457e-21	1.03249	0.112	0.038	5.9115e-17	Stromal	PLPP1
1.11692e-16	1.0313	0.301	0.102	2.66821e-12	ZG	ST6GALNAC5
1.64902e-13	1.02926	0.131	0.024	3.93934e-09	ZG	LMOD1
5.84585e-49	1.02762	0.228	0.106	1.39651e-44	ZG-like	RGS7
7.0297e-52	1.02744	0.267	0.141	1.67932e-47	CSEM	ALKAL2
8.51948e-42	1.02743	0.102	0.024	2.03522e-37	AC2	PMF1-BGLAP
9.02383e-87	1.02715	0.349	0.161	2.1557e-82	ZF	P3H2
1.76463e-25	1.0268	0.147	0.058	4.21552e-21	ZR	FADS1
2.08019e-46	1.02461	0.135	0.051	4.96937e-42	AC1	PCP4
1.41907e-24	1.02371	0.183	0.084	3.39002e-20	Stromal	RASAL2
1.45847e-60	1.02278	0.142	0.046	3.48413e-56	AC1	ANO4
1.41293e-53	1.02008	0.133	0.043	3.37536e-49	ZF	MC2R
1.56065e-34	1.01891	0.221	0.124	3.72823e-30	AC4	VPS37B
1.60661e-12	1.01808	0.242	0.092	3.83804e-08	ZG	ECE1
5.24007e-46	1.01768	0.118	0.038	1.2518e-41	CSEM	GSTT2
3.80627e-13	1.0156	0.304	0.131	9.09279e-09	ZG	ERN1
1.35113e-22	1.01386	0.233	0.124	3.22772e-18	Lymphoid cells	DOCK10
1.40445e-22	1.01311	0.137	0.053	3.3551e-18	Stromal	IFITM3
1.5014e-38	1.01224	0.34	0.176	3.5867e-34	ZR	EEF1A1P12
1.46777e-108	1.01053	0.503	0.275	3.50635e-104	ZF	MTRNR2L12
2.85974e-142	1.01027	0.738	0.503	6.83164e-138	CSEM	FDX1
2.15929e-103	1.01014	0.426	0.202	5.15834e-99	AC4	CBY3
3.8147e-16	1.01011	0.109	0.045	9.11295e-12	Lymphoid cells	LINC00869
1.16453e-15	1.00936	0.116	0.047	2.78194e-11	Lymphoid cells	ARHGAP26
1.6056e-48	1.00853	0.371	0.176	3.83561e-44	ZR	STAR
2.93171e-10	1.00725	0.121	0.031	7.00356e-06	ZG	SNHG25
4.28527e-132	1.00633	0.548	0.274	1.02371e-127	CSEM	RBFOX1
6.12333e-14	1.00585	0.228	0.071	1.4628e-09	ZG	ZBTB7C
6.48533e-27	1.00451	0.217	0.104	1.54928e-22	ZR	SH3BP5
1.34184e-48	1.00065	0.28	0.131	3.20553e-44	AC2	MTDH
1.55039e-47	1.00046	0.161	0.077	3.70373e-43	AC1	LEF1
6.33287e-177	0.998647	0.772	0.5	1.51286e-172	ZF	PEBP1
6.98047e-79	0.996253	0.391	0.251	1.66756e-74	AC1	ITGA1
2.45672e-30	0.995056	0.131	0.053	5.86886e-26	AC2	LINC00298
7.11715e-15	0.994591	0.113	0.052	1.70022e-10	Lymphoid cells	ZC3HAV1
1.4326e-14	0.992368	0.377	0.173	3.42233e-10	ZG	MAGI1
1.99423e-44	0.991555	0.411	0.22	4.76402e-40	ZR	SLC16A9
4.76896e-22	0.990263	0.328	0.205	1.13926e-17	Lymphoid cells	FP671120.4
2.10391e-66	0.988777	0.219	0.086	5.02602e-62	ZF	AC068580.4
1.32912e-90	0.988674	0.376	0.179	3.17512e-86	ZF	EPHX1
2.30688e-20	0.988392	0.398	0.141	5.5109e-16	ZG	DUSP1
2.79626e-49	0.988269	0.295	0.165	6.67999e-45	AC4	RNF145
4.07954e-85	0.987744	0.348	0.161	9.74561e-81	ZF	ADGRV1
8.95887e-14	0.983649	0.253	0.086	2.14018e-09	ZG	RNF144A
5.97293e-16	0.9834	0.112	0.052	1.42687e-11	Lymphoid cells	SAMD3
1.85176e-25	0.978497	0.21	0.102	4.42367e-21	Stromal	DLC1
1.2407e-20	0.976211	0.121	0.05	2.9639e-16	Stromal	COL4A4
1.33993e-69	0.972004	0.366	0.223	3.20095e-65	AC1	CD46
1.25877e-13	0.971665	0.301	0.117	3.00708e-09	ZG	CACHD1
2.23746e-26	0.97061	0.13	0.044	5.34506e-22	ZR	VAT1
1.0747e-37	0.970197	0.127	0.062	2.56735e-33	AC1	TNIK
6.93844e-38	0.970005	0.102	0.039	1.65752e-33	AC1	PPP4R1L
1.70408e-39	0.969672	0.171	0.061	4.07089e-35	AC2	STAU1
9.42318e-24	0.968847	0.581	0.27	2.2511e-19	ZG	ATRNL1
7.20499e-14	0.967983	0.141	0.072	1.7212e-09	Lymphoid cells	RBMS1
4.69423e-43	0.966719	0.193	0.07	1.12141e-38	AC2	ROR1
2.09342e-37	0.965621	0.135	0.064	5.00098e-33	AC1	MYEF2
2.58849e-44	0.964459	0.233	0.115	6.18365e-40	ZG-like	SLC12A2
1.39568e-47	0.96251	0.153	0.074	3.33413e-43	AC1	SPOCK1
1.64028e-12	0.961704	0.249	0.091	3.91846e-08	ZG	SMURF1
2.92249e-45	0.96146	0.195	0.106	6.98153e-41	AC1	LINC01798
3.17913e-43	0.959656	0.194	0.116	7.59462e-39	AC1	SLC12A2
1.74153e-17	0.959222	0.536	0.294	4.16035e-13	ZG	SOAT1
9.17742e-66	0.95885	0.248	0.105	2.19239e-61	ZF	EEF2
1.25262e-53	0.958731	0.257	0.128	2.99239e-49	CSEM	ABCA5
1.62195e-14	0.957809	0.194	0.118	3.87468e-10	Lymphoid cells	SMCHD1
3.58109e-16	0.957725	0.464	0.234	8.55486e-12	ZG	FNDC3B
4.28e-45	0.956914	0.113	0.039	1.02245e-40	AC1	GSTT2
1.05014e-49	0.953914	0.262	0.134	2.50867e-45	AC4	SKAP1
1.54697e-81	0.952038	0.81	0.57	3.69556e-77	ZR	CYP17A1
7.94372e-11	0.951516	0.118	0.026	1.89768e-06	ZG	B4GALNT3
5.00894e-17	0.949182	0.439	0.199	1.19659e-12	ZG	SLC23A2
9.25884e-18	0.948721	0.116	0.043	2.21185e-13	Stromal	ARHGAP15
2.15146e-26	0.948157	0.223	0.105	5.13962e-22	ZR	MTCO1P40
1.29397e-20	0.947552	0.109	0.039	3.09116e-16	Stromal	AP002518.2
3.24315e-12	0.947431	0.104	0.047	7.74757e-08	Lymphoid cells	CALM1
2.03839e-76	0.945917	0.444	0.266	4.86952e-72	AC3	CTNNA2
5.35566e-45	0.941391	0.223	0.11	1.27941e-40	AC4	PHF20
2.2993e-19	0.940383	0.453	0.197	5.49279e-15	ZG	INSR
1.40225e-17	0.940243	0.234	0.141	3.34984e-13	Lymphoid cells	SKAP1
8.12295e-27	0.939529	0.119	0.038	1.94049e-22	ZR	MLXIPL
5.66028e-50	0.938189	0.244	0.121	1.35219e-45	CSEM	NAA25
8.74471e-34	0.937653	0.325	0.17	2.08902e-29	ZR	ADGRV1
1.3272e-12	0.937597	0.28	0.111	3.17054e-08	ZG	RGS7
1.32415e-42	0.931967	0.179	0.077	3.16327e-38	AC4	ZNF385B
5.33079e-49	0.930335	0.201	0.088	1.27347e-44	CSEM	CREBZF
1.72611e-25	0.930314	0.668	0.348	4.1235e-21	ZG	SLIT2
2.79814e-11	0.92942	0.239	0.09	6.68448e-07	ZG	ZNRF3
6.05479e-17	0.928793	0.408	0.173	1.44643e-12	ZG	P3H2
4.43271e-12	0.928736	0.123	0.061	1.05893e-07	Lymphoid cells	ADD3
2.51106e-27	0.924724	0.142	0.083	5.99868e-23	AC1	KIAA1024
4.21696e-60	0.922552	0.298	0.176	1.00739e-55	AC1	MERTK
2.21726e-18	0.922513	0.478	0.221	5.2968e-14	ZG	NLK
1.22871e-84	0.917188	0.501	0.3	2.93526e-80	CSEM	ZIM2
2.99871e-13	0.916016	0.246	0.084	7.16361e-09	ZG	LINC01619
3.30892e-33	0.913083	0.124	0.052	7.90467e-29	AC3	NRXN3
5.81897e-19	0.912762	0.275	0.157	1.39009e-14	Lymphoid cells	MTCO2P12
8.00305e-11	0.910812	0.128	0.03	1.91185e-06	ZG	RND3
2.20577e-15	0.910034	0.253	0.167	5.26936e-11	Lymphoid cells	CCSER1
9.65995e-18	0.908578	0.426	0.183	2.30767e-13	ZG	PHLPP1
4.94146e-54	0.907805	0.208	0.089	1.18046e-49	ZF	KCNK3
2.72075e-21	0.907289	0.173	0.103	6.4996e-17	ZG-like	RANBP2
1.68288e-70	0.904998	0.441	0.261	4.02023e-66	CSEM	HSPD1
1.42552e-31	0.904058	0.38	0.237	3.40542e-27	AC2	RASGEF1B
1.4604e-15	0.90373	0.236	0.155	3.48875e-11	Lymphoid cells	DOCK8
1.60187e-14	0.901347	0.148	0.078	3.82671e-10	Lymphoid cells	FNBP1
4.50319e-39	0.896838	0.881	0.788	1.07577e-34	ZR	MT-RNR2
2.0663e-74	0.892877	0.33	0.155	4.93618e-70	ZF	CCSER1
8.27301e-10	0.892825	0.197	0.127	1.97634e-05	Lymphoid cells	MTND2P28
1.09361e-32	0.888786	0.318	0.164	2.61252e-28	ZR	ALAS1
4.04303e-65	0.88712	0.589	0.323	9.65838e-61	ZR	APOE
1.50501e-93	0.886193	0.647	0.443	3.59531e-89	CSEM	MGST1
2.59802e-32	0.885653	0.708	0.543	6.20642e-28	Lymphoid cells	MT-CYB
4.29917e-46	0.885305	0.356	0.187	1.02703e-41	AC2	GSTA1
8.90136e-13	0.884385	0.3	0.203	2.12645e-08	Lymphoid cells	MTATP6P1
1.11161e-72	0.884227	0.445	0.303	2.65552e-68	AC1	TBX3
9.89536e-36	0.883572	0.166	0.081	2.3639e-31	CSEM	PTP4A1
3.37359e-33	0.878351	0.115	0.053	8.05917e-29	AC1	EMB
2.15756e-22	0.874966	0.14	0.056	5.1542e-18	ZR	MYL9
1.07763e-38	0.873793	0.157	0.079	2.57434e-34	AC1	CLDN1
2.51782e-22	0.872436	0.187	0.09	6.01481e-18	ZR	PRLR
7.01962e-23	0.869572	0.168	0.074	1.67692e-18	ZR	EGLN3
3.29455e-21	0.868824	0.572	0.441	7.87036e-17	Lymphoid cells	MTCO1P12
1.05637e-65	0.867108	0.262	0.116	2.52357e-61	AC3	GAS2
7.25628e-25	0.866208	0.151	0.079	1.73345e-20	ZG-like	LEF1
1.7023e-38	0.866047	0.191	0.094	4.06662e-34	CSEM	MAPK4
5.97004e-34	0.865992	0.199	0.111	1.42618e-29	AC1	AHSA2
6.96478e-18	0.865837	0.145	0.068	1.66382e-13	ZR	ALDH2
6.83793e-72	0.863606	0.402	0.221	1.63351e-67	ZF	ASH2L
1.47163e-21	0.863458	0.524	0.398	3.51558e-17	ZR	BABAM2
1.99436e-37	0.86288	0.2	0.1	4.76432e-33	ZF	SH3BP5
1.19404e-38	0.862258	0.151	0.064	2.85244e-34	CSEM	ENPP3
8.74332e-39	0.860626	0.184	0.088	2.08869e-34	CSEM	SCML1
2.31818e-26	0.86059	0.121	0.053	5.53789e-22	ZG-like	ZNF711
1.6465e-36	0.859272	0.122	0.048	3.93332e-32	CSEM	LPIN1
2.10654e-42	0.859072	0.234	0.119	5.03232e-38	AC4	NXPH1
2.10322e-42	0.858809	0.198	0.095	5.02439e-38	ZF	RARRES2
1.51684e-41	0.85604	0.164	0.069	3.62359e-37	ZF	PEG10
1.08674e-103	0.853082	0.635	0.414	2.59612e-99	CSEM	GSTA4
5.53394e-33	0.852736	0.144	0.079	1.322e-28	AC1	ACSS3
4.6498e-34	0.852064	0.196	0.105	1.11079e-29	CSEM	RBM3
4.54052e-24	0.851356	0.226	0.112	1.08468e-19	ZR	EEF2
7.63081e-35	0.850273	0.175	0.087	1.82292e-30	CSEM	CBX3
4.36077e-35	0.849334	0.206	0.106	1.04174e-30	AC4	POT1-AS1
9.95876e-39	0.848861	0.269	0.143	2.37905e-34	ZG-like	LRP1B
7.43172e-35	0.848724	0.131	0.051	1.77536e-30	CSEM	PCP4
5.43641e-32	0.848394	0.165	0.087	1.2987e-27	AC1	ARGLU1
5.13976e-28	0.847977	0.302	0.164	1.22784e-23	ZR	CCSER1
1.15454e-31	0.847268	0.267	0.161	2.75808e-27	ZG-like	SYNE1
1.35576e-44	0.843013	0.281	0.123	3.23877e-40	AC2	NAA25
9.20813e-111	0.840936	0.833	0.653	2.19973e-106	CSEM	CYP11B1
3.31984e-31	0.840715	0.134	0.061	7.93078e-27	CSEM	ABCA10
3.12296e-20	0.83666	0.157	0.071	7.46045e-16	ZR	PPP2R1A
1.11623e-42	0.836656	0.214	0.1	2.66657e-38	ZF	MTCO1P40
2.13574e-53	0.836434	0.416	0.262	5.10206e-49	CSEM	FBN2
1.63167e-49	0.832431	0.225	0.103	3.8979e-45	ZF	CREM
1.97807e-27	0.830657	0.203	0.106	4.7254e-23	AC2	ANK2
1.80727e-34	0.830464	0.249	0.148	4.31738e-30	AC3	ATP2C1
3.18792e-43	0.830361	0.254	0.134	7.61561e-39	CSEM	HERC2P2
2.68048e-41	0.828358	0.25	0.143	6.40341e-37	AC1	LRP1B
1.45735e-21	0.827036	0.17	0.076	3.48146e-17	ZR	BST2
1.6563e-57	0.826794	0.385	0.227	3.95674e-53	CSEM	LONRF2
7.51821e-36	0.823874	0.254	0.15	1.79603e-31	CSEM	ITCH
2.95396e-49	0.822027	0.257	0.125	7.05673e-45	ZF	PDZRN3
2.06289e-25	0.820702	0.158	0.073	4.92804e-21	AC2	ODF2L
6.9044e-28	0.820327	0.105	0.043	1.64939e-23	AC1	COL6A3
8.95175e-40	0.819139	0.343	0.193	2.13848e-35	AC2	ATR
9.59019e-33	0.816096	0.228	0.113	2.291e-28	AC2	ZMYM4
2.30479e-92	0.815288	0.586	0.361	5.50591e-88	AC4	SLC26A3
1.61064e-86	0.815205	0.496	0.282	3.84766e-82	ZF	DHCR24
3.6129e-20	0.814743	0.175	0.08	8.63085e-16	ZR	MT1E
1.09556e-35	0.814073	0.462	0.283	2.61719e-31	ZR	ABLIM1
1.2501e-32	0.813763	0.199	0.109	2.98637e-28	CSEM	FARP1
1.80045e-41	0.812708	0.238	0.155	4.30109e-37	AC1	ITGA2
8.45006e-33	0.812281	0.189	0.114	2.01863e-28	AC1	PLSCR4
2.39056e-34	0.812231	0.192	0.099	5.7108e-30	CSEM	DLC1
2.20876e-65	0.811426	0.436	0.259	5.2765e-61	ZF	ATRNL1
1.15891e-27	0.810777	0.339	0.194	2.76852e-23	ZR	CLU
5.3478e-51	0.808115	0.414	0.262	1.27754e-46	AC4	UNC5C
7.33821e-64	0.806704	0.652	0.385	1.75303e-59	ZR	SCARB1
1.5511e-59	0.806677	0.74	0.513	3.70541e-55	ZR	PEBP1
3.9683e-39	0.80601	0.323	0.196	9.47987e-35	ZG-like	RORA-AS1
5.51691e-26	0.805744	0.12	0.052	1.31793e-21	AC1	AC004057.1
9.83959e-29	0.804175	0.221	0.134	2.35058e-24	CSEM	CTNNB1
3.03486e-37	0.801145	0.144	0.096	7.24997e-33	AME	MTCO1P40
8.04388e-35	0.800438	0.203	0.106	1.9216e-30	CSEM	SH3YL1
4.90491e-23	0.800144	0.147	0.078	1.17173e-18	ZG-like	NAALAD2
6.57624e-24	0.798457	0.331	0.201	1.571e-19	ZR	RGN
1.06586e-22	0.796347	0.161	0.091	2.54622e-18	AC4	WDR63
2.03521e-26	0.793665	0.154	0.089	4.86191e-22	AC1	CBX3
3.50491e-64	0.792997	0.355	0.186	8.37287e-60	ZF	CLU
1.44343e-29	0.791911	0.191	0.122	3.4482e-25	AC1	PRKD3
7.21706e-17	0.791867	0.103	0.056	1.72408e-12	AC1	GREB1
1.00004e-33	0.791189	0.287	0.169	2.389e-29	ZG-like	UGCG
2.4809e-36	0.791188	0.144	0.062	5.92662e-32	ZF	FADS2
5.09181e-35	0.789951	0.134	0.055	1.21638e-30	ZF	FADS1
3.00169e-20	0.787396	0.113	0.063	7.17074e-16	CSEM	PTPRD
2.23631e-85	0.783588	0.709	0.53	5.34232e-81	AC3	IGF2R
1.28607e-85	0.782261	0.648	0.452	3.0723e-81	CSEM	PSD3
6.94548e-31	0.782211	0.169	0.086	1.6592e-26	AC1	NRXN1
1.26357e-42	0.781168	0.192	0.086	3.01854e-38	ZF	PRLR
1.41616e-22	0.779529	0.146	0.076	3.38307e-18	ZG-like	SPOCK1
8.41122e-26	0.778754	0.164	0.074	2.00936e-21	AC2	LINC02476
7.41009e-31	0.776582	0.137	0.073	1.7702e-26	AC1	PLD5
7.66659e-34	0.775484	0.149	0.067	1.83147e-29	ZF	PPP2R1A
3.69219e-30	0.775152	0.104	0.041	8.82028e-26	CSEM	FANK1
1.70255e-32	0.774365	0.464	0.293	4.06723e-28	ZR	DHCR24
3.60725e-29	0.773255	0.391	0.236	8.61737e-25	ZR	COBLL1
4.64555e-27	0.77112	0.278	0.165	1.10978e-22	AC2	ALAS1
1.06112e-37	0.768908	0.276	0.162	2.53491e-33	CSEM	PON2
2.08987e-41	0.768816	0.34	0.195	4.99249e-37	AC1	LINGO1
1.0071e-20	0.768363	0.241	0.132	2.40586e-16	ZR	BORCS7-ASMT
1.49849e-24	0.767221	0.184	0.104	3.57975e-20	ZG-like	COL4A3
1.86515e-42	0.766853	0.275	0.15	4.45567e-38	ZF	MTCO2P12
1.60581e-26	0.766677	0.163	0.08	3.83612e-22	ZG-like	CLDN1
1.20453e-115	0.763619	0.578	0.307	2.87751e-111	ZF	PCDH15
7.62435e-16	0.763181	0.149	0.074	1.82138e-11	ZR	EZR
1.14221e-35	0.76315	0.349	0.267	2.72863e-31	AC1	FBN2
2.60254e-63	0.762231	0.449	0.266	6.2172e-59	CSEM	CTNNA2
4.62586e-17	0.762156	0.139	0.065	1.10507e-12	ZR	FADS2
1.26945e-15	0.759541	0.129	0.069	3.0326e-11	AC2	FRMD4B
1.45183e-84	0.759242	0.408	0.303	3.46828e-80	AME	APOE
8.63064e-34	0.759232	0.281	0.18	2.06177e-29	AC1	EEF1A1
1.82912e-36	0.758143	0.276	0.167	4.36959e-32	AC3	LRRTM4
1.27384e-27	0.753046	0.163	0.091	3.04307e-23	AC1	CREBZF
1.15126e-34	0.752839	0.142	0.059	2.75023e-30	CSEM	EBP
7.20558e-37	0.751791	0.182	0.086	1.72134e-32	ZF	ECE1
2.45249e-31	0.751556	0.187	0.097	5.85875e-27	ZF	ATP1B3
5.40285e-18	0.750889	0.156	0.087	1.29069e-13	AC2	DNAJB14
3.77863e-33	0.748828	0.337	0.199	9.02676e-29	AC2	RGN
2.00664e-32	0.748395	0.213	0.117	4.79365e-28	CSEM	NBPF3
3.0235e-23	0.746537	0.189	0.1	7.22285e-19	AC2	CASD1
1.0466e-32	0.745438	0.225	0.142	2.50021e-28	AC1	NAP1L1
5.07625e-17	0.745125	0.178	0.093	1.21267e-12	ZR	AC068580.4
3.46693e-16	0.745073	0.14	0.067	8.28216e-12	ZR	POR
3.81885e-29	0.743116	0.154	0.077	9.12285e-25	ZF	FRMD3
3.65583e-18	0.741792	0.192	0.099	8.73341e-14	ZR	FTL
1.51388e-30	0.741391	0.147	0.065	3.6165e-26	CSEM	FBLN1
8.17127e-38	0.740237	0.145	0.096	1.95203e-33	AME	PDE3A
4.43374e-28	0.739145	0.137	0.065	1.05918e-23	CSEM	DHX32
2.04351e-27	0.737339	0.134	0.064	4.88175e-23	ZF	RPL41P2
1.33342e-29	0.735915	0.29	0.2	3.18541e-25	AC1	RPL31
3.81135e-51	0.735385	0.523	0.362	9.10493e-47	ZG-like	RORA
1.86891e-65	0.735233	0.56	0.383	4.46465e-61	CSEM	ADGRL3
3.22888e-26	0.732836	0.13	0.067	7.71348e-22	AC1	TERF2
7.81851e-28	0.731311	0.173	0.108	1.86776e-23	AC1	VCAM1
2.53751e-28	0.730672	0.236	0.149	6.06186e-24	AC1	ATP2C1
2.68932e-42	0.730427	0.334	0.204	6.42451e-38	CSEM	PDE8A
4.3293e-20	0.73042	0.154	0.083	1.03423e-15	ZG-like	KIAA1024
9.4386e-19	0.730318	0.102	0.053	2.25479e-14	AC1	RPL34P18
5.38681e-35	0.730004	0.344	0.226	1.28685e-30	CSEM	HNRNPA2B1
1.24486e-85	0.729956	0.745	0.561	2.97384e-81	CSEM	HSD3B2
2.43617e-18	0.729568	0.102	0.046	5.81978e-14	AC2	AC007780.1
1.01838e-26	0.728766	0.12	0.055	2.4328e-22	ZF	FOXK2
5.41924e-54	0.726103	0.79	0.592	1.2946e-49	ZR	SORBS2
4.95872e-50	0.72587	0.367	0.166	1.18459e-45	AC2	LRRTM4
4.99764e-23	0.725403	0.137	0.083	1.19389e-18	AC1	MCF2
3.36885e-23	0.723189	0.136	0.066	8.04785e-19	ZG-like	ADAMTSL1
4.64932e-12	0.722028	0.157	0.092	1.11068e-07	ZR	ZNF275
5.16945e-29	0.721287	0.13	0.059	1.23493e-24	ZF	AADAC
1.99394e-32	0.719484	0.183	0.091	4.76333e-28	ZF	ERGIC1
1.44952e-33	0.719295	0.136	0.056	3.46276e-29	ZF	JUNB
1.96093e-19	0.718512	0.145	0.071	4.68447e-15	AC2	ORMDL1
7.08952e-21	0.718126	0.161	0.084	1.69362e-16	AC2	STAMBPL1
7.03331e-106	0.718078	0.573	0.312	1.68019e-101	ZF	APOE
2.32469e-14	0.717926	0.104	0.046	5.55346e-10	ZR	CCDC69
4.31594e-28	0.715595	0.155	0.077	1.03103e-23	ZF	MT1E
1.31577e-47	0.714194	0.351	0.203	3.14323e-43	ZF	PRKCA
1.277e-207	0.713951	0.997	0.975	3.05062e-203	AC2	MALAT1
8.56379e-44	0.71276	0.475	0.345	2.0458e-39	CSEM	MEG3
4.70513e-22	0.712608	0.372	0.242	1.12401e-17	ZR	PLEKHA5
7.53522e-22	0.71238	0.123	0.062	1.80009e-17	AC4	STAU1
7.55573e-23	0.71103	0.187	0.111	1.80499e-18	AC4	MCOLN3
1.90039e-27	0.710833	0.279	0.195	4.53983e-23	AC1	HNRNPDL
8.38153e-43	0.709646	0.428	0.292	2.00226e-38	CSEM	GRAMD1B
3.25244e-26	0.70963	0.253	0.163	7.76975e-22	CSEM	RBBP7
3.52201e-16	0.708877	0.114	0.059	8.41372e-12	AC2	PLCL1
1.31225e-43	0.707859	0.412	0.274	3.13482e-39	CSEM	MEG8
4.54506e-19	0.707395	0.179	0.107	1.08577e-14	ZG-like	ZFAND5
1.82874e-30	0.70715	0.176	0.09	4.36868e-26	ZF	AC004448.4
6.66934e-28	0.706811	0.121	0.054	1.59324e-23	ZF	MYL9
5.05256e-21	0.70598	0.11	0.041	1.20701e-16	AC2	RPL23AP42
1.85647e-21	0.704818	0.211	0.139	4.43493e-17	AC1	RPL27
7.16208e-24	0.704634	0.147	0.078	1.71095e-19	CSEM	DCBLD2
1.02238e-16	0.703162	0.213	0.119	2.44236e-12	ZR	CACNA1D
1.29193e-21	0.70239	0.107	0.053	3.08629e-17	CSEM	EXTL2
2.16787e-21	0.70226	0.186	0.121	5.17883e-17	AC1	AC138207.8
1.84928e-46	0.70189	0.399	0.252	4.41775e-42	CSEM	CDH12
4.91251e-18	0.701734	0.119	0.061	1.17355e-13	ZG-like	AFF3
4.1654e-33	0.700683	0.303	0.186	9.95071e-29	AC3	GSTA1
2.75347e-21	0.700182	0.128	0.08	6.57777e-17	AC1	INPP4B
2.66611e-35	0.699347	0.306	0.19	6.36906e-31	CSEM	MAPK10
3.94334e-16	0.699075	0.185	0.1	9.42024e-12	ZR	RARRES2
3.95224e-41	0.698587	0.422	0.273	9.4415e-37	AC3	MEG8
5.68053e-34	0.698415	0.355	0.231	1.35702e-29	ZG-like	FGF12
1.9093e-22	0.698131	0.151	0.07	4.56114e-18	AC2	PHF20L1
3.38939e-58	0.697582	0.621	0.459	8.09692e-54	CSEM	DDX5
2.33138e-16	0.697198	0.164	0.1	5.56943e-12	ZG-like	TOB1
1.81401e-21	0.696211	0.151	0.086	4.3335e-17	CSEM	BBS2
8.5264e-24	0.696096	0.114	0.053	2.03687e-19	CSEM	NRXN3
1.40959e-21	0.695597	0.162	0.115	3.36737e-17	AC1	CAMK2D
5.77489e-18	0.695461	0.28	0.173	1.37956e-13	ZR	SGK1
5.13776e-22	0.695327	0.214	0.118	1.22736e-17	AC2	CHMP1B2P
4.57463e-14	0.694415	0.143	0.073	1.09283e-09	ZR	SCD
3.92318e-27	0.691649	0.148	0.072	9.37208e-23	CSEM	LINC02476
3.63342e-31	0.69024	0.188	0.096	8.67987e-27	ZF	GNG7
8.04553e-42	0.689911	0.321	0.196	1.922e-37	AC3	LINGO1
2.05436e-59	0.689888	0.565	0.399	4.90765e-55	CSEM	CPEB4
1.25852e-21	0.689823	0.188	0.104	3.00649e-17	AC2	DLGAP1
3.62263e-31	0.68886	0.302	0.193	8.6541e-27	CSEM	HNRNPDL
5.59106e-40	0.688054	0.275	0.151	1.33565e-35	ZF	SERF2
1.21647e-18	0.687946	0.112	0.076	2.90601e-14	AC1	DOCK3
2.99343e-111	0.687813	0.583	0.316	7.15101e-107	ZF	NOV
1.48774e-37	0.686626	0.401	0.264	3.55406e-33	ZG-like	UNC5C
9.5814e-26	0.686005	0.155	0.082	2.2889e-21	ZF	TM7SF2
5.11912e-26	0.685688	0.278	0.185	1.22291e-21	CSEM	RSRP1
2.43653e-29	0.685347	0.319	0.187	5.82062e-25	AC2	FBXO9
1.78052e-22	0.68511	0.156	0.087	4.25349e-18	CSEM	RHOBTB1
3.43428e-17	0.684914	0.15	0.079	8.20415e-13	AC2	NRK
9.57611e-49	0.684108	0.404	0.196	2.28764e-44	AC2	LINGO1
2.99498e-30	0.68388	0.155	0.074	7.15471e-26	ZF	DGKI
1.88552e-21	0.682641	0.173	0.1	4.50432e-17	ZG-like	ST6GALNAC5
1.67667e-12	0.682137	0.116	0.057	4.00541e-08	ZR	WWC3
2.99984e-16	0.68188	0.136	0.078	7.16632e-12	ZG-like	NRK
9.34502e-25	0.681443	0.12	0.056	2.23243e-20	CSEM	LINC02363
2.75932e-24	0.680646	0.105	0.046	6.59175e-20	CSEM	AC127526.5
5.12489e-24	0.679712	0.212	0.133	1.22429e-19	CSEM	ITPR1
3.93265e-25	0.67916	0.179	0.1	9.39472e-21	CSEM	ASB4
2.36583e-29	0.677539	0.29	0.179	5.65174e-25	ZG-like	MERTK
1.49923e-19	0.677328	0.129	0.067	3.5815e-15	ZG-like	LINC01483
2.18795e-15	0.675975	0.123	0.082	5.2268e-11	AC1	ANKRA2
8.888e-31	0.675632	0.183	0.094	2.12325e-26	ZF	CNNM2
2.97304e-27	0.674768	0.155	0.055	7.10229e-23	AC2	CYP24A1
1.00929e-28	0.674691	0.338	0.211	2.41109e-24	AC2	NEK7
1.05213e-23	0.673894	0.351	0.211	2.51344e-19	ZR	RPL3
2.11651e-40	0.673856	0.321	0.187	5.05612e-36	ZF	SEMA6A
1.07282e-25	0.67382	0.124	0.058	2.56287e-21	ZF	SCAP
2.88949e-12	0.673753	0.165	0.098	6.9027e-08	ZR	CNNM2
6.03199e-24	0.673579	0.148	0.072	1.44098e-19	AC3	LINC02476
2.78571e-47	0.673014	0.575	0.431	6.65478e-43	AC1	MT-ND3
3.82155e-21	0.672976	0.21	0.145	9.1293e-17	AC1	ALKAL2
7.46763e-23	0.671145	0.158	0.081	1.78394e-18	ZG-like	SYN3
2.95916e-26	0.671086	0.162	0.086	7.06913e-22	ZF	NDRG2
8.69592e-24	0.670765	0.209	0.138	2.07737e-19	AC1	HERC2P2
5.45912e-45	0.669712	0.348	0.205	1.30413e-40	ZF	RPL3
5.72023e-28	0.669597	0.161	0.081	1.36651e-23	ZF	RPS5
6.24658e-27	0.668621	0.104	0.042	1.49225e-22	ZF	HSPG2
9.29731e-35	0.667715	0.355	0.229	2.22104e-30	AC4	NRCAM
6.98433e-34	0.667642	0.273	0.162	1.66849e-29	ZF	RPL10
6.0971e-13	0.667419	0.131	0.065	1.45654e-08	ZR	NDRG4
1.96936e-28	0.66635	0.19	0.127	4.70461e-24	AC1	SLC47A1
1.01171e-60	0.665778	0.452	0.266	2.41688e-56	AC4	CTNNA2
1.62199e-43	0.664181	0.397	0.254	3.87476e-39	AC3	SP100
2.95948e-31	0.663446	0.251	0.183	7.0699e-27	AC1	KALRN
2.2232e-24	0.662671	0.169	0.095	5.31099e-20	AC3	HMGA2
3.02718e-18	0.662106	0.267	0.157	7.23163e-14	ZR	SERF2
5.59228e-21	0.661599	0.17	0.116	1.33594e-16	AC1	SERPINA5
4.11087e-22	0.661282	0.212	0.113	9.82046e-18	AC2	AHSA2
1.12208e-15	0.657984	0.164	0.084	2.68053e-11	ZR	HDHD3
1.12301e-21	0.656891	0.116	0.055	2.68276e-17	AC4	GREB1
3.97439e-17	0.656783	0.102	0.066	9.49441e-13	AC1	ETV1
2.80617e-12	0.654082	0.175	0.101	6.70366e-08	ZR	NPC1
1.49687e-27	0.652516	0.289	0.215	3.57588e-23	AC1	SON
2.98344e-25	0.651841	0.148	0.089	7.12713e-21	AC1	EML6
4.80643e-18	0.651377	0.225	0.151	1.14821e-13	ZG-like	UST
7.18002e-31	0.651241	0.308	0.195	1.71524e-26	AC4	CD55
1.74422e-21	0.650815	0.115	0.056	4.16676e-17	ZF	SLC8B1
3.08894e-10	0.65025	0.536	0.465	7.37917e-06	ZR	MT-CO2
4.81498e-13	0.649268	0.126	0.063	1.15025e-08	ZR	LMNA
1.81293e-09	0.648955	0.12	0.07	4.33092e-05	ZR	GSTA2
1.64515e-33	0.648287	0.447	0.298	3.93009e-29	AC2	CTNNAL1
1.32829e-10	0.64768	0.106	0.055	3.17315e-06	ZR	CYB5R3
4.77179e-12	0.646829	0.11	0.055	1.13993e-07	ZR	PLBD2
2.30477e-23	0.646733	0.238	0.149	5.50587e-19	ZG-like	PGM5
6.21093e-25	0.645953	0.114	0.045	1.48373e-20	AC3	AC127526.5
1.504e-53	0.64512	0.556	0.384	3.5929e-49	AC3	ADGRL3
6.95275e-25	0.644717	0.245	0.152	1.66094e-20	AC4	AL139383.1
2.3462e-18	0.644335	0.208	0.146	5.60485e-14	AC1	RPS20
2.12037e-10	0.644057	0.123	0.069	5.06535e-06	ZR	EPHX2
3.7157e-10	0.644032	0.155	0.096	8.87643e-06	ZR	KCNK3
7.31113e-28	0.643679	0.224	0.129	1.74656e-23	ZF	TMEM108
1.14967e-33	0.64222	0.302	0.21	2.74646e-29	AC1	SERINC5
3.01012e-15	0.641919	0.179	0.095	7.19087e-11	ZR	PPM1E
8.19802e-23	0.641273	0.103	0.046	1.95842e-18	ZF	SDC3
6.04235e-12	0.639715	0.171	0.118	1.44346e-07	AC2	GTF2I
5.81815e-60	0.639371	0.461	0.275	1.3899e-55	ZF	ABLIM1
6.04892e-17	0.6375	0.122	0.066	1.44503e-12	ZG-like	FZD6
1.12475e-50	0.637364	0.864	0.785	2.68692e-46	ZF	MT-RNR2
2.51087e-20	0.63702	0.209	0.131	5.99822e-16	AC4	TMEM108
8.12618e-12	0.636664	0.111	0.055	1.94126e-07	ZR	PDZD2
3.65658e-13	0.636424	0.163	0.091	8.7352e-09	ZR	ECE1
3.54167e-20	0.635763	0.116	0.059	8.46071e-16	ZF	AL080243.2
5.49684e-11	0.635513	0.118	0.063	1.31314e-06	ZR	GALNT2
7.30662e-27	0.633583	0.141	0.066	1.74548e-22	ZF	ZBTB7C
4.89597e-13	0.633274	0.147	0.078	1.1696e-08	ZR	DGKI
3.50097e-11	0.63325	0.122	0.066	8.36346e-07	ZR	APOC1
3.60033e-32	0.63187	0.427	0.282	8.60083e-28	AC2	PRH1
2.14294e-27	0.631155	0.211	0.118	5.11926e-23	ZF	FHOD3
7.03678e-20	0.630211	0.18	0.096	1.68102e-15	AC2	GOLGA8B
1.00218e-05	0.630178	0.125	0.103	0.239411	ZG-like	ESYT2
9.34355e-13	0.629407	0.172	0.097	2.23208e-08	ZR	FHL2
3.54391e-29	0.626329	0.178	0.131	8.46605e-25	AME	FP671120.1
1.96875e-28	0.625971	0.235	0.137	4.70314e-24	ZF	AC073621.1
2.93775e-20	0.625782	0.267	0.169	7.01798e-16	AC2	SCPEP1
3.92544e-17	0.625099	0.238	0.165	9.37749e-13	AC4	ALAS1
8.11147e-09	0.624747	0.104	0.06	0.000193775	ZR	PLCL1
6.286e-115	0.622983	0.752	0.5	1.50166e-110	ZF	FDX1
3.70334e-16	0.622948	0.143	0.083	8.8469e-12	AC4	KIAA1024
7.69229e-42	0.622426	0.44	0.292	1.83761e-37	ZF	TENM3
6.09381e-13	0.620894	0.121	0.056	1.45575e-08	ZR	GBP2
1.87197e-18	0.619418	0.231	0.141	4.47194e-14	AC2	SLC40A1
8.96615e-21	0.617529	0.222	0.143	2.14192e-16	AC3	CLK1
5.20293e-57	0.615365	0.528	0.365	1.24293e-52	AC3	SLC26A3
2.59065e-25	0.614929	0.126	0.057	6.18879e-21	ZF	EEF1G
9.21383e-13	0.614486	0.141	0.083	2.20109e-08	AC2	ZFC3H1
6.94478e-16	0.614027	0.127	0.072	1.65904e-11	ZG-like	ADAM22
3.78389e-33	0.61367	0.473	0.324	9.03932e-29	AC2	DST
1.37975e-21	0.613277	0.442	0.345	3.29608e-17	AC4	SLIT2
2.53586e-09	0.61227	0.108	0.057	6.05791e-05	ZR	S100A6
1.6098e-45	0.61203	0.368	0.215	3.84565e-41	ZF	SLC16A9
5.41654e-23	0.611857	0.258	0.15	1.29396e-18	AC2	ELP1
4.1678e-24	0.611375	0.241	0.149	9.95646e-20	AC4	KLHL4
9.6352e-23	0.611343	0.131	0.066	2.30175e-18	ZF	RNASEK
2.06103e-18	0.610893	0.148	0.082	4.92359e-14	ZG-like	KCNK2
1.84731e-24	0.610139	0.213	0.126	4.41303e-20	ZF	PID1
6.70231e-25	0.609986	0.328	0.223	1.60112e-20	ZG-like	TPD52L1
3.37935e-19	0.609117	0.24	0.145	8.07292e-15	AC2	HNRNPH1
6.89138e-17	0.608364	0.105	0.056	1.64628e-12	AC3	GREB1
1.59871e-26	0.607896	0.223	0.132	3.81916e-22	ZF	RPS2
2.82427e-37	0.605736	0.493	0.321	6.7469e-33	AC2	PNISR
1.77764e-13	0.605407	0.152	0.098	4.24662e-09	ZG-like	DAAM2
3.72135e-12	0.604998	0.163	0.092	8.88993e-08	ZR	ARF1
1.14273e-14	0.604492	0.128	0.068	2.72987e-10	AC2	APOC1P1
2.70292e-32	0.604359	0.33	0.21	6.457e-28	ZF	LIMCH1
5.70394e-09	0.604265	0.275	0.203	0.000136261	ZR	MTATP6P1
2.9308e-34	0.603307	0.443	0.305	7.00138e-30	AC3	ZIM2
5.74792e-21	0.602927	0.251	0.144	1.37312e-16	AC2	CLK1
3.98082e-32	0.602734	0.225	0.119	9.50978e-28	ZF	NXPH1
3.73227e-19	0.601756	0.263	0.171	8.91602e-15	AC2	P3H2
1.98709e-14	0.601749	0.114	0.06	4.74696e-10	AC2	PHKA1
3.00795e-32	0.601252	0.39	0.264	7.18568e-28	AC4	ATRNL1
2.1796e-17	0.600851	0.241	0.155	5.20684e-13	AC2	ABCA8
8.1577e-12	0.600572	0.156	0.089	1.94879e-07	ZR	ZBTB38
8.60974e-26	0.599323	0.227	0.135	2.05678e-21	ZF	NKAIN3
4.29943e-14	0.599305	0.742	0.674	1.02709e-09	ZR	MT-ATP6
3.64869e-136	0.598378	0.511	0.352	8.71636e-132	AME	ADGRL3
5.66434e-19	0.598294	0.143	0.08	1.35315e-14	ZF	SIK2
1.07123e-32	0.597535	0.281	0.166	2.55907e-28	ZF	SCD5
1.45874e-10	0.597351	0.154	0.091	3.48479e-06	ZR	SREBF1
3.94005e-16	0.597205	0.234	0.198	9.41238e-12	AME	FP671120.4
1.25474e-23	0.596832	0.226	0.13	2.99746e-19	AC3	ABCA5
1.03972e-25	0.596409	0.204	0.116	2.48379e-21	ZF	MAP3K15
2.96712e-32	0.595906	0.349	0.236	7.08816e-28	AC3	RASGEF1B
1.10756e-20	0.595654	0.159	0.089	2.64584e-16	ZF	ZNF275
4.26446e-28	0.595009	0.393	0.279	1.01874e-23	AC4	NCAM2
2.01528e-41	0.594282	0.335	0.197	4.81429e-37	ZF	FP671120.4
3.14204e-14	0.593775	0.262	0.167	7.50603e-10	ZR	RPL10
7.05556e-33	0.593092	0.278	0.161	1.6855e-28	ZF	ALAS1
4.25309e-28	0.592747	0.355	0.219	1.01602e-23	AC2	LUC7L3
1.71665e-18	0.592007	0.372	0.245	4.1009e-14	ZR	ACTB
5.39691e-09	0.591854	0.342	0.269	0.000128927	ZR	MTRNR2L8
2.74814e-13	0.591612	0.102	0.056	6.56503e-09	ZG-like	NAV3
8.64546e-20	0.591377	0.243	0.157	2.06531e-15	ZG-like	FRG1HP
7.25213e-25	0.591061	0.292	0.194	1.73246e-20	AC3	HNRNPDL
4.27529e-21	0.59025	0.298	0.21	1.02132e-16	AC4	SERINC5
7.8601e-26	0.589373	0.34	0.232	1.8777e-21	ZG-like	CDK6
1.29995e-29	0.589214	0.281	0.17	3.10545e-25	ZF	FOSL2
1.10438e-09	0.589041	0.106	0.056	2.63825e-05	ZR	VCP
1.37891e-14	0.588811	0.106	0.052	3.29408e-10	AC2	FAM126B
1.87618e-20	0.588738	0.132	0.069	4.482e-16	ZF	NEDD4L
1.52908e-20	0.588673	0.662	0.542	3.65282e-16	ZR	MT-CYB
5.95736e-14	0.58862	0.148	0.085	1.42315e-09	AC2	TBC1D32
6.4664e-16	0.587881	0.166	0.097	1.54476e-11	AC2	AC104803.1
1.54272e-22	0.585664	0.174	0.098	3.68541e-18	ZF	ARMC9
2.23546e-14	0.585054	0.16	0.095	5.34028e-10	AC2	MTF2
1.82506e-13	0.584836	0.134	0.078	4.35988e-09	AC2	UBE2Q2P1
8.73846e-20	0.584245	0.196	0.118	2.08753e-15	AC3	NBPF3
7.66158e-18	0.584222	0.205	0.12	1.83028e-13	AC2	NBPF3
4.41783e-19	0.583847	0.115	0.059	1.05538e-14	ZF	HOOK2
2.97055e-20	0.582911	0.126	0.064	7.09634e-16	ZF	GALM
2.62831e-13	0.582534	0.125	0.074	6.27876e-09	ZG-like	PLD5
3.21975e-19	0.582481	0.264	0.166	7.69167e-15	AC2	PON2
7.61005e-61	0.582465	0.758	0.605	1.81797e-56	AC4	RALYL
2.83217e-16	0.582386	0.205	0.127	6.76578e-12	AC2	TBRG1
1.8936e-11	0.580845	0.101	0.057	4.52362e-07	ZG-like	CYP24A1
2.45516e-15	0.580304	0.183	0.112	5.86514e-11	AC2	FRYL
3.69741e-14	0.57862	0.152	0.096	8.83274e-10	ZG-like	CADM1
1.82597e-17	0.578059	0.493	0.398	4.36207e-13	AC2	BABAM2
3.25609e-44	0.577928	0.39	0.238	7.77846e-40	ZF	ACTB
4.26503e-23	0.577217	0.205	0.121	1.01887e-18	ZF	RPL18
2.71064e-14	0.577008	0.204	0.14	6.47544e-10	ZG-like	DUSP1
3.00662e-27	0.575709	0.611	0.452	7.18252e-23	ZR	MAP3K5
6.18463e-28	0.575625	0.254	0.15	1.47745e-23	ZF	AL139383.1
1.13126e-10	0.575494	0.124	0.067	2.70247e-06	ZR	TTC7A
6.38132e-28	0.572322	0.264	0.161	1.52443e-23	ZF	CHCHD2
5.98006e-15	0.571269	0.279	0.175	1.42858e-10	ZR	FOSL2
1.73371e-10	0.571052	0.194	0.125	4.14166e-06	ZR	RPL18
9.90828e-14	0.569851	0.171	0.112	2.36699e-09	ZG-like	HNRNPU
7.7581e-19	0.5669	0.228	0.149	1.85333e-14	AC4	ELP1
4.56557e-10	0.56451	0.108	0.054	1.09067e-05	ZR	MTND4P12
2.71244e-15	0.563662	0.223	0.15	6.47976e-11	AC3	KLHL4
2.39659e-09	0.563626	0.129	0.077	5.72521e-05	ZR	AC093525.2
5.61742e-65	0.563426	0.474	0.375	1.34195e-60	AME	BABAM2
3.45571e-09	0.561407	0.143	0.099	8.25535e-05	AC4	HS6ST3
7.80328e-13	0.560967	0.134	0.085	1.86413e-08	ZG-like	RNF144A
3.68636e-19	0.560745	0.367	0.239	8.80634e-15	ZR	RBM47
1.90183e-29	0.560621	0.459	0.329	4.54329e-25	AC3	PAPSS2
8.63579e-17	0.558445	0.368	0.248	2.063e-12	ZR	ARHGEF28
2.57677e-55	0.558281	0.362	0.275	6.15565e-51	AME	DHCR24
4.49158e-09	0.553031	0.164	0.104	0.000107299	ZR	SENP3-EIF4A1
1.37516e-12	0.552895	0.522	0.423	3.28512e-08	ZR	RIMS2
1.53314e-09	0.551201	0.171	0.108	3.66253e-05	ZR	LARP1
7.2359e-31	0.550612	0.405	0.28	1.72858e-26	AC4	ABLIM1
1.87438e-19	0.548038	0.165	0.095	4.4777e-15	AC4	HMGA2
3.71891e-12	0.547542	0.108	0.064	8.88411e-08	ZG-like	CCDC170
1.35053e-83	0.542453	0.741	0.528	3.22628e-79	AC4	IGF2R
6.57267e-15	0.538189	0.305	0.229	1.57014e-10	ZG-like	CD46
1.61494e-12	0.53591	0.112	0.066	3.85794e-08	ZG-like	ASTN1
1.90731e-07	0.534791	0.105	0.073	0.00455637	ZG-like	CHD1
4.95994e-13	0.531708	0.142	0.089	1.18488e-08	ZG-like	PRKD1
1.26818e-15	0.531309	0.233	0.161	3.02956e-11	ZG-like	GBE1
3.54907e-34	0.531095	0.458	0.319	8.47838e-30	AC4	PCDH15
5.79854e-19	0.529838	0.324	0.235	1.38521e-14	AC4	COBLL1
6.27229e-15	0.529664	0.206	0.138	1.49839e-10	AC3	HERC2P2
6.49735e-16	0.528812	0.177	0.108	1.55215e-11	AC3	SH3YL1
3.61632e-18	0.528256	0.236	0.155	8.63902e-14	AC4	ITGA2
8.85882e-30	0.526723	0.57	0.454	2.11628e-25	AC4	DLG2
5.60755e-17	0.525953	0.138	0.081	1.33959e-12	AC3	AL138733.1
6.20534e-14	0.52567	0.226	0.161	1.48239e-09	ZG-like	RERG
4.08212e-14	0.522016	0.195	0.127	9.75178e-10	ZG-like	VPS37B
1.21196e-29	0.519386	0.396	0.263	2.89524e-25	AC3	FBN2
4.98295e-13	0.518334	0.13	0.079	1.19038e-08	AC4	IFRD1
6.45801e-13	0.516677	0.162	0.106	1.54275e-08	AC4	AC139795.1
2.69509e-54	0.51605	0.805	0.655	6.43829e-50	AC3	CYP11B1
4.65116e-10	0.513527	0.1	0.061	1.11112e-05	ZG-like	AGTR1
6.02873e-54	0.512628	0.308	0.22	1.4402e-49	AME	FRMD5
3.56669e-14	0.511642	0.112	0.059	8.52047e-10	ZG-like	EDIL3
2.79618e-28	0.510488	0.474	0.352	6.67981e-24	AC4	TBC1D4
2.74761e-18	0.510422	0.193	0.125	6.56375e-14	AC3	TMEM129
1.30452e-12	0.509382	0.172	0.115	3.11638e-08	ZG-like	CAMK2D
1.0242e-16	0.507953	0.26	0.181	2.4467e-12	AC4	LINC01807
1.29887e-18	0.507104	0.38	0.289	3.10286e-14	ZG-like	PAM
7.31323e-27	0.505627	0.308	0.198	1.74706e-22	AC4	LINGO1
3.51469e-27	0.505263	0.474	0.354	8.39625e-23	ZG-like	TBC1D4
6.95718e-32	0.498768	0.523	0.392	1.662e-27	AC4	PDGFD
7.64909e-11	0.497909	0.135	0.089	1.82729e-06	ZG-like	ZNRF3
2.85461e-14	0.497693	0.288	0.212	6.81938e-10	ZG-like	KCTD3
8.64683e-36	0.497651	0.566	0.419	2.06564e-31	AC3	GSTA4
4.53051e-16	0.497613	0.327	0.238	1.08229e-11	AC3	FRMD5
1.27245e-11	0.496807	0.195	0.138	3.03975e-07	ZG-like	NKAIN3
1.01783e-08	0.495893	0.148	0.109	0.000243149	AC4	ZFAND5
1.19398e-19	0.494643	0.317	0.228	2.85229e-15	AC3	HNRNPA2B1
1.36321e-15	0.494229	0.299	0.22	3.25657e-11	ZG-like	DNM3
4.2173e-09	0.493604	0.136	0.095	0.000100747	AC4	EYS
4.78757e-11	0.492226	0.107	0.062	1.1437e-06	AC3	GRID2
9.67441e-22	0.490251	0.413	0.308	2.31112e-17	ZG-like	PHACTR2
2.02309e-17	0.489509	0.244	0.159	4.83296e-13	AC3	NBPF1
4.30614e-12	0.489403	0.173	0.116	1.02869e-07	ZG-like	CACHD1
1.02004e-14	0.488785	0.22	0.146	2.43678e-10	AC3	C2orf42
2.90334e-33	0.488105	0.592	0.462	6.93579e-29	AC3	DDX5
5.76096e-12	0.487898	0.133	0.083	1.37623e-07	AC4	MCF2
7.95872e-11	0.487431	0.172	0.12	1.90126e-06	ZG-like	CACNA1D
2.3137e-09	0.486484	0.113	0.073	5.5272e-05	ZG-like	STT3B
2.0269e-31	0.484893	0.587	0.456	4.84207e-27	AC3	PSD3
4.90276e-13	0.484693	0.101	0.051	1.17122e-08	AC3	LINC02237
2.73506e-11	0.483055	0.105	0.063	6.53378e-07	AC4	AC024257.1
1.39884e-16	0.482491	0.298	0.21	3.34169e-12	AC3	KCTD3
5.60253e-24	0.481714	0.437	0.324	1.33839e-19	ZG-like	DST
4.33484e-17	0.481025	0.291	0.208	1.03555e-12	AC4	KIAA1958
1.1547e-21	0.479379	0.338	0.231	2.75847e-17	AC3	LONRF2
1.94822e-09	0.478359	0.106	0.065	4.65411e-05	ZG-like	CPB1
1.75956e-09	0.477021	0.139	0.095	4.2034e-05	AC4	PPM1E
9.03691e-17	0.476729	0.367	0.278	2.15883e-12	AC4	MEG8
4.90951e-11	0.476433	0.275	0.21	1.17283e-06	AC3	PLAGL1
2.15275e-09	0.475404	0.107	0.069	5.14269e-05	ZG-like	RFC3
7.26018e-20	0.475168	0.326	0.231	1.73438e-15	AC4	FGF12
3.09133e-20	0.474834	0.292	0.192	7.38488e-16	AC3	ZNF117
2.69837e-18	0.473824	0.391	0.296	6.44614e-14	ZG-like	DPP10
3.07807e-09	0.472512	0.104	0.066	7.35321e-05	ZG-like	ETV1
5.78848e-10	0.471549	0.11	0.07	1.38281e-05	ZG-like	ZBTB7C
1.26357e-14	0.471297	0.21	0.142	3.01854e-10	AC4	NCAM1
2.77191e-10	0.468693	0.112	0.067	6.62182e-06	AC3	ENPP3
1.82856e-08	0.468549	0.135	0.095	0.000436826	ZG-like	MLLT3
1.65584e-35	0.46826	0.562	0.418	3.95563e-31	ZG-like	RIMS2
7.06795e-08	0.46666	0.119	0.085	0.00168846	ZG-like	ZHX2
5.36839e-14	0.464316	0.146	0.088	1.28246e-09	AC4	NRXN1
4.26106e-11	0.463236	0.161	0.11	1.01792e-06	ZG-like	ZFHX4
2.8788e-19	0.462762	0.317	0.223	6.87716e-15	AC4	TPD52L1
1.1441e-09	0.458509	0.146	0.101	2.73314e-05	AC4	DUSP16
8.01681e-18	0.457306	0.2	0.124	1.91514e-13	AC4	TMEM129
5.41148e-22	0.457208	0.459	0.343	1.29275e-17	AC3	SLIT2
2.50327e-09	0.456955	0.173	0.123	5.98005e-05	AC4	GATA6
2.70419e-11	0.45663	0.137	0.089	6.46004e-07	AC4	TACC3
5.51153e-11	0.455584	0.163	0.109	1.31665e-06	AC4	RGS7
5.23549e-12	0.455313	0.17	0.113	1.25071e-07	AC3	AHSA2
8.18494e-17	0.454938	0.299	0.207	1.9553e-12	AC3	PDE8A
3.94557e-13	0.453324	0.235	0.166	9.42557e-09	AC3	PON2
4.70576e-71	0.450179	0.483	0.369	1.12416e-66	AME	PDGFD
1.58773e-24	0.447424	0.441	0.32	3.79293e-20	AC3	PNISR
2.13015e-14	0.445956	0.264	0.188	5.0887e-10	AC3	FBXO9
1.81724e-13	0.445612	0.211	0.142	4.3412e-09	ZG-like	NCAM1
1.02988e-15	0.44488	0.281	0.192	2.46028e-11	AC3	MAPK10
4.78316e-29	0.444781	0.116	0.072	1.14265e-24	AME	ZNF385B
3.85808e-15	0.438906	0.34	0.256	9.21656e-11	ZG-like	ITGA1
1.02282e-10	0.438431	0.148	0.098	2.44342e-06	AC4	CCNL1
1.10629e-10	0.436434	0.135	0.089	2.64281e-06	AC3	NRXN1
6.20569e-74	0.43561	0.993	0.975	1.48248e-69	AC4	MALAT1
2.56541e-12	0.433841	0.282	0.211	6.12852e-08	AC4	KCTD3
2.86812e-20	0.433702	0.4	0.298	6.85166e-16	AC4	CTNNAL1
1.90477e-12	0.433453	0.211	0.145	4.55031e-08	AC3	ALKAL2
2.82703e-10	0.432771	0.108	0.063	6.75349e-06	AC3	ABCA10
1.26507e-21	0.432156	0.411	0.293	3.02214e-17	AC3	DPP10
8.76839e-12	0.430998	0.301	0.233	2.09468e-07	ZG-like	PBX3
1.52992e-18	0.429749	0.38	0.283	3.65483e-14	ZG-like	ABLIM1
4.52646e-40	0.429308	0.285	0.21	1.08133e-35	AME	CCBE1
3.31809e-30	0.429268	0.479	0.333	7.92659e-26	ZG-like	SLBP
9.02156e-15	0.42869	0.234	0.16	2.15516e-10	AC4	RERG
8.90306e-10	0.426517	0.185	0.133	2.12685e-05	AC3	SRSF2
7.08317e-08	0.426224	0.192	0.147	0.0016921	AC3	LRP1B
6.18389e-16	0.426173	0.341	0.255	1.47727e-11	AC4	ITGA1
6.14657e-11	0.425317	0.212	0.148	1.46835e-06	AC3	GPAM
1.58507e-07	0.424579	0.118	0.083	0.00378658	AC4	SUGCT
3.44612e-15	0.418863	0.305	0.221	8.23243e-11	AC4	SLC16A9
7.05792e-10	0.418757	0.169	0.115	1.68607e-05	AC3	GOLGA8A
1.72037e-08	0.418079	0.138	0.097	0.000410979	AC4	GOLGA8B
5.78016e-09	0.417301	0.128	0.087	0.000138082	AC4	AC139795.2
1.35471e-09	0.416642	0.128	0.082	3.23626e-05	AC3	ANKRA2
4.99087e-08	0.415209	0.12	0.079	0.00119227	AC3	TAF1D
6.23215e-09	0.412094	0.106	0.068	0.00014888	AC4	FOS
8.92475e-11	0.41112	0.185	0.129	2.13203e-06	AC4	SIMC1
3.81256e-13	0.410631	0.469	0.434	9.10782e-09	AME	MTCO1P12
6.1472e-09	0.410628	0.121	0.079	0.00014685	AC4	NAALAD2
7.17514e-10	0.409543	0.164	0.113	1.71407e-05	AC3	HMGCR
9.49203e-15	0.409056	0.277	0.198	2.26755e-10	AC4	RORA-AS1
3.10789e-12	0.408609	0.141	0.087	7.42445e-08	AC4	MYO18B
4.57681e-10	0.408175	0.116	0.067	1.09335e-05	AC3	DHX32
2.26592e-09	0.408021	0.159	0.112	5.41307e-05	AC4	HNRNPU
1.71472e-15	0.403446	0.125	0.093	4.09631e-11	AME	HS6ST3
4.30624e-13	0.403014	0.259	0.187	1.02872e-08	AC3	RSRP1
1.10825e-10	0.400941	0.131	0.075	2.6475e-06	AC3	AC092902.5
3.43582e-24	0.400195	0.613	0.503	8.20784e-20	AC4	MAGI2
1.63215e-13	0.39826	0.326	0.247	3.89905e-09	AC4	ARHGEF28
1.08953e-13	0.398064	0.295	0.22	2.60277e-09	AC4	DNM3
4.03575e-26	0.397714	0.568	0.438	9.641e-22	AC3	LSAMP
1.77619e-33	0.397129	0.288	0.221	4.24314e-29	AME	SLC25A37
7.55689e-15	0.396084	0.342	0.259	1.80527e-10	AC4	SP100
1.10196e-09	0.396	0.206	0.142	2.63248e-05	AC3	PVT1
2.16228e-22	0.395796	0.343	0.236	5.16547e-18	AC4	RASGEF1B
1.75486e-07	0.394548	0.14	0.095	0.00419219	AC3	NR1H4
1.62904e-14	0.393824	0.442	0.351	3.89162e-10	AC3	PBX1
7.03286e-38	0.392654	0.449	0.374	1.68008e-33	AME	SCARB1
1.51561e-12	0.391351	0.283	0.209	3.62065e-08	AC4	PLAGL1
1.02212e-08	0.390747	0.142	0.097	0.000244174	AC3	SRSF7
7.03403e-20	0.390309	0.117	0.082	1.68036e-15	AME	NDRG2
1.33244e-67	0.390309	0.546	0.436	3.18308e-63	AME	PSD3
2.21018e-05	0.389071	0.369	0.334	0.527989	AC4	NOV
2.81663e-11	0.388327	0.318	0.284	6.72866e-07	AME	MTRNR2L12
1.94216e-08	0.387157	0.206	0.15	0.000463963	AC3	RSF1
4.43179e-12	0.387009	0.301	0.218	1.05871e-07	AC3	ST3GAL5
1.28732e-16	0.386403	0.368	0.265	3.07529e-12	AC3	ABCC3
2.27375e-09	0.384604	0.139	0.087	5.43176e-05	AC3	ST3GAL6
2.5164e-40	0.383519	0.416	0.335	6.01142e-36	AME	PBX1
3.60107e-06	0.383281	0.111	0.08	0.0860261	AC4	NRK
4.66939e-11	0.382718	0.301	0.234	1.11547e-06	AC4	ASPH
2.38725e-09	0.382335	0.177	0.127	5.70291e-05	AC4	GULP1
2.02527e-13	0.382238	0.319	0.23	4.83818e-09	AC3	AL117190.1
3.22388e-31	0.380851	0.321	0.254	7.70152e-27	AME	ABCC3
5.98711e-08	0.37946	0.126	0.087	0.00143026	AC3	FAM166B
1.71734e-07	0.379009	0.178	0.128	0.00410256	AC3	NPHP3-ACAD11
6.04685e-37	0.378078	0.513	0.436	1.44453e-32	AME	DLK1
1.50919e-07	0.377527	0.163	0.119	0.0036053	AC3	CHMP1B2P
4.26906e-10	0.376575	0.184	0.129	1.01984e-05	AC4	RHOA
2.73299e-08	0.375391	0.127	0.079	0.000652885	AC3	FAM19A2
4.18501e-06	0.37267	0.159	0.122	0.0999756	AC4	LUZP2
6.42047e-06	0.372586	0.137	0.099	0.153379	AC3	ARHGEF40
1.45155e-11	0.372226	0.176	0.117	3.46761e-07	AC3	FDX1P1
1.95039e-08	0.371434	0.259	0.201	0.000465929	AC3	SRSF11
7.19822e-07	0.371131	0.161	0.12	0.0171958	AC4	CACNA1D
8.05279e-06	0.370081	0.111	0.08	0.192373	AC3	PRPF4B
8.87453e-35	0.36926	0.344	0.268	2.12004e-30	AME	ABCB1
2.17362e-08	0.368525	0.145	0.099	0.000519255	AC4	PPFIBP1
9.23299e-11	0.368415	0.313	0.234	2.20567e-06	AC3	SLC25A37
1.71925e-06	0.368348	0.139	0.098	0.0410711	AC3	CNTN6
5.26413e-06	0.367376	0.111	0.076	0.125755	AC3	DNAH14
2.22446e-07	0.367274	0.11	0.071	0.00531401	AC3	NR2C1
1.32465e-13	0.367089	0.312	0.233	3.16445e-09	AC4	CDK6
9.65473e-29	0.362909	0.297	0.233	2.30642e-24	AME	SNTB1
4.44706e-23	0.361698	0.232	0.18	1.06236e-18	AME	EPHX1
4.08257e-09	0.361083	0.123	0.076	9.75286e-05	AC3	PEX3
4.39761e-06	0.360408	0.147	0.109	0.105055	AC3	SPART
1.44207e-13	0.360069	0.304	0.219	3.44496e-09	AC3	LUC7L3
9.08665e-07	0.359759	0.154	0.108	0.0217071	AC3	FGF7P3
1.93826e-08	0.358886	0.157	0.108	0.00046303	AC3	RBM3
4.25636e-33	0.355441	0.356	0.283	1.0168e-28	AME	RPL7A
7.71692e-18	0.348163	0.149	0.11	1.8435e-13	AME	MTHFD1L
1.52498e-15	0.347466	0.187	0.151	3.64303e-11	AME	SERF2
4.40699e-16	0.344283	0.127	0.094	1.05279e-11	AME	RARRES2
4.37035e-18	0.344091	0.174	0.133	1.04403e-13	AME	AC073621.1
1.07863e-40	0.341695	0.608	0.53	2.57673e-36	AME	AKR1B1
7.38481e-44	0.341483	0.639	0.556	1.76416e-39	AME	CYP17A1
0.000223561	0.339836	0.458	0.447	1	AME	MTND1P23
2.92577e-19	0.339442	0.161	0.119	6.98937e-15	AME	SHC3
2.34525e-20	0.338257	0.198	0.151	5.60257e-16	AME	IGF1R
7.03841e-27	0.337683	0.285	0.223	1.68141e-22	AME	TGFBR3
1.57361e-25	0.337519	0.308	0.248	3.75919e-21	AME	TXNIP
2.51276e-18	0.336546	0.374	0.329	6.00274e-14	AME	SLBP
1.77839e-30	0.335074	0.356	0.285	4.24839e-26	AME	CTNNAL1
6.43913e-14	0.33497	0.107	0.08	1.53824e-09	AME	TM7SF2
8.33361e-18	0.333558	0.123	0.088	1.99082e-13	AME	NR1H4
2.89304e-19	0.331986	0.105	0.069	6.91118e-15	AME	AC092902.5
9.80665e-15	0.331841	0.117	0.086	2.34271e-10	AME	ACTN4
2.65543e-15	0.330492	0.101	0.072	6.34356e-11	AME	PPA1
5.30105e-16	0.329459	0.162	0.124	1.26637e-11	AME	B4GALT5
2.03179e-18	0.328258	0.185	0.142	4.85375e-14	AME	MAP3K13
3.455e-17	0.326633	0.111	0.078	8.25364e-13	AME	HDHD3
8.29437e-17	0.326615	0.164	0.126	1.98144e-12	AME	ADIPOR2
1.43438e-12	0.322535	0.105	0.079	3.4266e-08	AME	HSPB1
1.01217e-21	0.318852	0.241	0.188	2.41797e-17	AME	NPAS3
4.1983e-20	0.311772	0.234	0.185	1.00293e-15	AME	MAPK10
6.6044e-16	0.309235	0.187	0.148	1.57773e-11	AME	HS2ST1
9.91646e-62	0.308221	0.689	0.588	2.36894e-57	AME	RALYL
1.03011e-17	0.307311	0.249	0.203	2.46084e-13	AME	RPL3
1.52593e-22	0.30685	0.315	0.258	3.6453e-18	AME	RPL13A
7.22562e-14	0.304678	0.171	0.136	1.72613e-09	AME	SLC40A1
2.11193e-28	0.303302	0.335	0.266	5.04519e-24	AME	ABCA1
1.31706e-32	0.301612	0.478	0.403	3.14633e-28	AME	FBXL7
9.99419e-25	0.297548	0.32	0.258	2.38751e-20	AME	DDR2
4.41215e-24	0.296003	0.343	0.281	1.05402e-19	AME	AOX1
2.91794e-32	0.288951	0.512	0.437	6.97068e-28	AME	MAP3K5
4.62692e-22	0.28815	0.283	0.225	1.10532e-17	AME	COBLL1
3.81583e-21	0.288057	0.328	0.272	9.11563e-17	AME	NCAM2
2.20982e-14	0.284044	0.21	0.171	5.27904e-10	AME	RPS19
1.24361e-14	0.282456	0.224	0.184	2.97086e-10	AME	UBE2H
1.64746e-06	0.279612	0.174	0.155	0.0393561	AME	MTCO2P12
3.25303e-33	0.278695	0.489	0.407	7.77116e-29	AME	GSTA4
5.37597e-12	0.278691	0.104	0.077	1.28426e-07	AME	DNAH11
2.22333e-20	0.276879	0.195	0.145	5.31131e-16	AME	ABCA8
2.51113e-15	0.276731	0.26	0.217	5.99883e-11	AME	PARD3
2.23944e-20	0.275386	0.292	0.237	5.3498e-16	AME	ARHGEF28
2.28647e-13	0.274678	0.152	0.118	5.46215e-09	AME	RPL18
5.19969e-07	0.274427	0.115	0.095	0.0124215	AME	GJA1
2.58307e-10	0.274223	0.1	0.076	6.17069e-06	AME	SAT2
1.19335e-12	0.26908	0.115	0.085	2.8508e-08	AME	SREBF1
2.07362e-25	0.267856	0.388	0.32	4.95367e-21	AME	PAPSS2
3.51448e-11	0.267503	0.117	0.091	8.39573e-07	AME	GOLM1
8.52426e-09	0.266023	0.281	0.252	0.000203636	AME	HSP90AA1
2.73933e-16	0.26476	0.338	0.288	6.54398e-12	AME	GRAMD1B
3.82772e-13	0.264579	0.174	0.138	9.14404e-09	AME	ZSWIM5
1.64768e-14	0.263265	0.248	0.206	3.93614e-10	AME	TMEM245
1.66982e-09	0.26281	0.136	0.111	3.98902e-05	AME	FAU
3.13591e-20	0.258644	0.334	0.278	7.49137e-16	AME	RBFOX1
1.14009e-10	0.258133	0.167	0.137	2.72356e-06	AME	RPS26
4.79787e-21	0.253201	0.358	0.299	1.14616e-16	AME	MSI2
9.09449e-11	0.252643	0.101	0.075	2.17258e-06	AME	FAM19A2
1.64892e-11	0.250742	0.241	0.204	3.93911e-07	AME	PLAGL1
8.39284e-09	0.250028	0.139	0.115	0.000200497	AME	RPS4X
2.62365e-05	-0.254638	0.119	0.135	0.626763	AME	NAA25
2.34103e-08	-0.262097	0.168	0.192	0.000559248	AME	FOXN3
7.53919e-08	-0.264256	0.115	0.135	0.00180104	AME	RABGAP1L
1.53469e-06	-0.266747	0.097	0.113	0.0366622	AME	AC093152.1
0.00163156	-0.267153	0.143	0.152	1	AME	CACNB2
1.84813e-09	-0.273549	0.138	0.164	4.415e-05	AME	DOCK8
9.85926e-10	-0.276371	0.21	0.238	2.35528e-05	AME	MEF2C
2.61933e-10	-0.278967	0.176	0.205	6.25732e-06	AME	MBNL1
1.48038e-06	-0.282584	0.115	0.133	0.0353649	AME	PTPRM
5.88358e-09	-0.282727	0.42	0.447	0.000140553	AME	B2M
8.76888e-10	-0.297608	0.092	0.115	2.0948e-05	AME	COL4A3
1.49607e-14	-0.298351	0.185	0.223	3.57397e-10	AME	WSB1

## Sheet: Supplemental Table 3
Supplemental Table 3. Details on clinical findings, imaging and histological characteristics of the adrenocortical adenomas.
	Genetic data				snRNA-Seq	Clinical details	Imaging					Histological characteristics
Sample ID	Method of sequencing	Driver mutation	Potential secondary mutation (gene names)	number of somatic mutation	Paticularity on tumor clusters	Particular findings before tumor resection	HU at unenhanced CT	Relative contrast-enhanced washout CT	Absolute contrast-enhanced washout CT	Particular findings on FDG-PET/CT	Radiology summary	Weiss score	parameter found fom Weiss score	ki67	number of mitosis /50 HPF	Pathology summary
EIA-1	WES	CTNNB1	PCDH10, PDCHB16, CFHR4, PTPRC, ADARB2, PRAP1, KCNC1, MCAM, AGAP2, NEDD1, ATP8B4, IFT140, DSC1, MAST1, ZNF208, EPB41L5	17	particular abundance of AC1	tumor grow during the follow-up (from 17mm in 2007 to 34 mm in 2014)	na	na	na		benign lesion	0		na	na	adrenocortical adenoma
EIA-2	Sanger seq	no driver mut	not applicable	not tested	abundance of AC2		na	na	na		benign lesion	0		na	na	adrenocortical adenoma
EIA-3	Sanger seq	CTNNB1	not applicable	not tested		tumor grow during the follow-up (from 38 mm to 45 mm)	na	na	na		benign lesion	0		na	<1	adrenocortical adenoma
EIA-4	WES/bulk RNA-Seq	CTNNB1	DST, NEMF/POLE2, ATXN3, SCARF2, ZNF197, CDH9, CARD11	8			27	slow washout			inderterminate lesion	na		na	na	adrenocortical adenoma
EIA-5	WES/bulk RNA-Seq	CTNNB1	RUNX3, DMBT1, SWAP70, NXN, DCXR, TNFRSF13C, LGI2, AFAP1L1, CADPS2, LOC100289341, MSL3, EUIF1AX, SPANXE	15	abundance of AC2	mild concomitant ACTH-dependent Cushing's Syndrome due to a pituitary microadenoma (adrenalectomy 10/2013, resection of pituitary adenoma 03/2014)	na	na	na		benign lesion	0		na	na	adrenocortical adenoma
CPA-1	bulk RNA-Seq	PRKACA	not applicable	unknown	abundance of CSEM		na	na	na		benign lesion	0		na	na	mixed spongiocyte/solid adrenocortical adenoma with myeloide metaplasie
CPA-2	Sanger seq	PRKACA	not applicable	not tested			na	na	na		benign lesion	na		na	na	adrenocortical adenoma
CPA-3	Sanger seq	CTNNB1	not applicable	not tested	particula abundance of AC4	high levels of cortisol + androstenedione + metanephrine and normetanephrine. Pre-surgery suspicion of malignant tumor	26	0.09	0.33	adrenal lesion with partial avidity	inderterminate lesion	0		na	na	solid trabecular adrenocortical adenoma
CPA-4	Sanger seq	CTNNB1	not applicable	not tested	particular abundance of AC1, abundance of CSEM	pre-surgery suspicion of malignant tumor	20	0.3	0.23	avidity of adrenal lesion	inderterminate lesion	1	nuclear grade	na	na	adrenocortical adenoma
CPA-5	Sanger seq	no driver mut	not applicable	not tested	particular abundance of CSEM		33	0.5	0.7		inderterminate lesion	2	<25% lipid rich cells and diffuse architecture	<5%	3	adrenocortical adenoma
CPA-6	Sanger seq	no driver mut	not applicable	not tested			24	0.56	0.75		benign lesion	2	diffuse architecture and capsular invasion	<2%	2	adrenocortical adenoma
CPA-7	Sanger seq	GNAS	not applicable	not tested	abundance of AC3, abundance of CSEM		na	na	na		benign lesion	2	<25% lipid rich cells and capsular invasion	0.02	2	adrenocortical adenoma

## Sheet: Supplemental Table 4
Supplementary Table 4. Summary of normal adult adrenal glands evaluated by immunohistochemistry, immunofluorescence and RNA-scope.
ID	Reason for surgery	Sex	Age	Adrenal side	SnRNA-seq	Visium	IHC	double IHC	RNA-scope	IF
NAG-1	Tissue surrounding EIA	F	54	Right	NAGe-1	n.a.	x	-	x	n.a.
NAG-2	Tissue surrounding EIA	F	49	Right	NAGe-2	n.a.	x	x	x	n.a.
NAG-3	RCC	M	74	Right	n.a.	n.a.	x	x	x	n.a.
NAG-4	RCC	M	68	Left	NAGr-3	n.a.	x	x	x	n.a.
NAG-5	RCC	M	76	Right	n.a.	n.a.	x	-	x	n.a.
NAG-6	RCC	M	59	Right	n.a.	n.a.	x	n.a.	n.a.	n.a.
NAG-7	RCC	M	57	Left	n.a.	x	x	n.a.	n.a.	n.a.
NAG-8	Pancreas carcinoma	F	65	Left	n.a.	n.a.	x	-	x	n.a.
NAG-9	RCC	M	63	Left	n.a.	n.a.	x	x	x	n.a.
NAG-10	RCC	M	62	Left	n.a.	n.a.	x	-	x	n.a.
NAG-11	RCC	M	84	Right	n.a.	n.a.	x	-	x	n.a.
NAG-12	Renal oncocytoma	M	26	Right	n.a.	n.a.	x	x	x	x
NAG-13	RCC	F	75	Left	n.a.	n.a.	x	x	x	x
NAG-14	RCC	M	56	Right	n.a.	n.a.	x	x	x	x
NAG-15	RCC	M	51	Right	n.a.	n.a.	x	x	x	x
NAG-16	Urothelial carcinoma	M	71	Left	n.a.	n.a.	x	x	x	x
NAG-17	Deceased donor adrenal tissue	-	<30	-	-	-	-	-	-	x
NAG-18	Deceased donor adrenal tissue	-	<30	-	-	-	-	-	-	x
NAG-19	Deceased donor adrenal tissue	-	<30	-	-	-	-	-	-	x
Abbreviation: EIA, endocrine inactive adenoma; F, female; IF, immunfluorescence; M, male;
n.a., tissue not available; NAGe, normal adrenal gland from the tissue surrounding EIA;
NAGr, normal adrenal gland from adrenalectomies performed during surgery for RCC;
RCC, renal cell carcinoma; x, performed analysis; -, analysis not performed.

## Sheet: Supplemental Table 5
Supplementary Table 5. Primary antibodies used for the immunohistochemistry and immunofluorescence.
Zone specificity	Antibody	Species	Company	Catalog number	Dilution	Method
Zona glomerulosa	CYP11B2	Mouse	gently provided by Celso Gomez Sanchez	clone 41-17B	1:500	IHC
Zona glomerulosa	DACH1	Rabbit policlonal	Sigma-Aldrich	HPA012672	1:500	IHC
Zona fasciculata	CYP17A1	Mouse monoclonal	Santa Cruz	sc-374244	1:500	IHC + IF
Zona reticularis	CYB5A	Rabbit policlonal	Sigma-Aldrich	HPA047548	1:250	IHC
Zona reticularis	SULT2A1	Rabbit policlonal	Sigma-Aldrich	HPA041487	1:1000	IHC
Fibroblast and connective tissue	COL1A2	Rabbit policlonal	Proteintech	14695-1-AP	1:7000	IHC
Fibroblast and connective tissue	MGP	Rabbit policlonal	Proteintech	10734-1-AP	1:750	IHC
Vascular endothelial cells	ENTPD1	Mouse monoclonal	Abcam	ab223842	1:1000	IHC
Medulla	CHGA	Mouse monoclonal	Thermo Fisher	MA5-13096 (clone LK2H10)	1:2000	IHC
Vascular endothelial cells	NR2F2	Mouse monoclonal	R&D system	PP-H7147-00	1:500	IHC
Vascular endothelial cells	NR2F2 (B-2)	Mouse monoclonal	Santa Cruz	sc-271265	1:20	IF
Vascular endothelial cells	ID1	Rabbit monoclonal	BioCheck	BCH-1/195-14	1:500	IHC
Cortical-neuroendocrine cells	SYT1	Rabbit policlonal	Sigma-Aldrich	HPA008394	1:750	IHC
Cortical-neuroendocrine cells	SYT1 (HL1626)	Rabbit monoclonal	Invitrogen	MA5-47113	1:350	IF
Proliferation marker	Ki67	Mouse monoclonal	DAKO	M7240 (clone MIB-1)	1:400	IHC
Proliferation marker	Ki67 (SP6)	Rabbit monoclonal	Invitrogen	MA5-14520	1:50	IF
Abbreviation: IF, immunfluorescence; IHC, immunohistochemistry.

## Sheet: Supplemental Table 6
Supplemental Table 6. PCR primer sequences used for detecting the hot-spot mutation in CTNNB1, PRKACA and GNAS
Primers	Sequences	PCR-product (Bp)
CTNNB1_Exon 3
Forward	CAATCTACTAATGCTAATACTGTTTCG	300
Reverse	GACTTTCAGTAAGGCAATGAAAAA
PRKACA_Exon 7
Forward	GGTGACAGACTTCGGTTTCG	200
Reverse	TTGTAGCCCTGGAGCAAGAT
GNAS
Forward	CCTTTGCTTTAGATTGGCAATTAT	325
Reverse	CCTTTGCTTTAGATTGGCAATTAT
